# Supplementary material for: Identification of potential modulators for human GPD1 by docking-based virtual screening, molecular dynamics simulations, binding free energy calculations, and DeLA-drug analysis
Source: Sci Rep. 2024 Jun 19;14:14123. doi: 10.1038/s41598-024-61439-y (PMC11187211; doi:10.1038/s41598-024-61439-y)
Supplement: Supplementary file 1 — Supplementary Information. [file 41598_2024_61439_MOESM1_ESM.pdb]

HEADER    OXIDOREDUCTASE                          10-SEP-04   1WPQ              
TITLE     TERNARY COMPLEX OF GLYCEROL 3-PHOSPHATE DEHYDROGENASE 1               
TITLE    2 WITH NAD AND DIHYDROXYACTONE                                         
COMPND    MOL_ID: 1;                                                            
COMPND   2 MOLECULE: GLYCEROL-3-PHOSPHATE DEHYDROGENASE [NAD+],                 
COMPND   3 CYTOPLASMIC;                                                         
COMPND   4 CHAIN: A, B;                                                         
COMPND   5 SYNONYM: GPD-C, GPDH-C;                                              
COMPND   6 EC: 1.1.1.8;                                                         
COMPND   7 ENGINEERED: YES                                                      
SOURCE    MOL_ID: 1;                                                            
SOURCE   2 ORGANISM_SCIENTIFIC: HOMO SAPIENS;                                   
SOURCE   3 ORGANISM_COMMON: HUMAN;                                              
SOURCE   4 ORGANISM_TAXID: 9606;                                                
SOURCE   5 EXPRESSION_SYSTEM: ESCHERICHIA COLI;                                 
SOURCE   6 EXPRESSION_SYSTEM_TAXID: 562                                         
KEYWDS    NAD, GPD1, DEHYDROGENASE, DIHYDROXYACTONE COMPLEX,                    
KEYWDS   2 OXIDOREDUCTASE                                                       
EXPDTA    X-RAY DIFFRACTION                                                     
AUTHOR    X.OU,X.HAN,Z.RAO                                                      
REVDAT   2   24-FEB-09 1WPQ    1       VERSN                                    
REVDAT   1   11-APR-06 1WPQ    0                                                
JRNL        AUTH   X.OU,C.JI,X.HAN,X.ZHAO,X.LI,Y.MAO,L.L.WONG,                  
JRNL        AUTH 2 M.BARTLAM,Z.RAO                                              
JRNL        TITL   CRYSTAL STRUCTURES OF HUMAN GLYCEROL 3-PHOSPHATE             
JRNL        TITL 2 DEHYDROGENASE 1 (GPD1)                                       
JRNL        REF    J.MOL.BIOL.                   V. 357   858 2006              
JRNL        REFN                   ISSN 0022-2836                               
JRNL        PMID   16460752                                                     
JRNL        DOI    10.1016/J.JMB.2005.12.074                                    
REMARK   1                                                                      
REMARK   2                                                                      
REMARK   2 RESOLUTION.    2.50 ANGSTROMS.                                       
REMARK   3                                                                      
REMARK   3 REFINEMENT.                                                          
REMARK   3   PROGRAM     : CNS 1.0                                              
REMARK   3   AUTHORS     : BRUNGER,ADAMS,CLORE,DELANO,GROS,GROSSE-              
REMARK   3               : KUNSTLEVE,JIANG,KUSZEWSKI,NILGES, PANNU,             
REMARK   3               : READ,RICE,SIMONSON,WARREN                            
REMARK   3                                                                      
REMARK   3  REFINEMENT TARGET : ENGH & HUBER                                    
REMARK   3                                                                      
REMARK   3  DATA USED IN REFINEMENT.                                            
REMARK   3   RESOLUTION RANGE HIGH (ANGSTROMS) : 2.50                           
REMARK   3   RESOLUTION RANGE LOW  (ANGSTROMS) : 50.00                          
REMARK   3   DATA CUTOFF            (SIGMA(F)) : 0.000                          
REMARK   3   DATA CUTOFF HIGH         (ABS(F)) : NULL                           
REMARK   3   DATA CUTOFF LOW          (ABS(F)) : NULL                           
REMARK   3   COMPLETENESS (WORKING+TEST)   (%) : NULL                           
REMARK   3   NUMBER OF REFLECTIONS             : 34850                          
REMARK   3                                                                      
REMARK   3  FIT TO DATA USED IN REFINEMENT.                                     
REMARK   3   CROSS-VALIDATION METHOD          : NULL                            
REMARK   3   FREE R VALUE TEST SET SELECTION  : RANDOM                          
REMARK   3   R VALUE            (WORKING SET) : 0.258                           
REMARK   3   FREE R VALUE                     : 0.294                           
REMARK   3   FREE R VALUE TEST SET SIZE   (%) : NULL                            
REMARK   3   FREE R VALUE TEST SET COUNT      : 1745                            
REMARK   3   ESTIMATED ERROR OF FREE R VALUE  : NULL                            
REMARK   3                                                                      
REMARK   3  FIT IN THE HIGHEST RESOLUTION BIN.                                  
REMARK   3   TOTAL NUMBER OF BINS USED           : NULL                         
REMARK   3   BIN RESOLUTION RANGE HIGH       (A) : NULL                         
REMARK   3   BIN RESOLUTION RANGE LOW        (A) : NULL                         
REMARK   3   BIN COMPLETENESS (WORKING+TEST) (%) : NULL                         
REMARK   3   REFLECTIONS IN BIN    (WORKING SET) : NULL                         
REMARK   3   BIN R VALUE           (WORKING SET) : NULL                         
REMARK   3   BIN FREE R VALUE                    : NULL                         
REMARK   3   BIN FREE R VALUE TEST SET SIZE  (%) : NULL                         
REMARK   3   BIN FREE R VALUE TEST SET COUNT     : NULL                         
REMARK   3   ESTIMATED ERROR OF BIN FREE R VALUE : NULL                         
REMARK   3                                                                      
REMARK   3  NUMBER OF NON-HYDROGEN ATOMS USED IN REFINEMENT.                    
REMARK   3   PROTEIN ATOMS            : 5248                                    
REMARK   3   NUCLEIC ACID ATOMS       : 0                                       
REMARK   3   HETEROGEN ATOMS          : 143                                     
REMARK   3   SOLVENT ATOMS            : 602                                     
REMARK   3                                                                      
REMARK   3  B VALUES.                                                           
REMARK   3   FROM WILSON PLOT           (A**2) : NULL                           
REMARK   3   MEAN B VALUE      (OVERALL, A**2) : NULL                           
REMARK   3   OVERALL ANISOTROPIC B VALUE.                                       
REMARK   3    B11 (A**2) : NULL                                                 
REMARK   3    B22 (A**2) : NULL                                                 
REMARK   3    B33 (A**2) : NULL                                                 
REMARK   3    B12 (A**2) : NULL                                                 
REMARK   3    B13 (A**2) : NULL                                                 
REMARK   3    B23 (A**2) : NULL                                                 
REMARK   3                                                                      
REMARK   3  ESTIMATED COORDINATE ERROR.                                         
REMARK   3   ESD FROM LUZZATI PLOT        (A) : NULL                            
REMARK   3   ESD FROM SIGMAA              (A) : NULL                            
REMARK   3   LOW RESOLUTION CUTOFF        (A) : NULL                            
REMARK   3                                                                      
REMARK   3  CROSS-VALIDATED ESTIMATED COORDINATE ERROR.                         
REMARK   3   ESD FROM C-V LUZZATI PLOT    (A) : NULL                            
REMARK   3   ESD FROM C-V SIGMAA          (A) : NULL                            
REMARK   3                                                                      
REMARK   3  RMS DEVIATIONS FROM IDEAL VALUES.                                   
REMARK   3   BOND LENGTHS                 (A) : 0.007                           
REMARK   3   BOND ANGLES            (DEGREES) : 1.31                            
REMARK   3   DIHEDRAL ANGLES        (DEGREES) : NULL                            
REMARK   3   IMPROPER ANGLES        (DEGREES) : NULL                            
REMARK   3                                                                      
REMARK   3  ISOTROPIC THERMAL MODEL : NULL                                      
REMARK   3                                                                      
REMARK   3  ISOTROPIC THERMAL FACTOR RESTRAINTS.    RMS    SIGMA                
REMARK   3   MAIN-CHAIN BOND              (A**2) : NULL  ; NULL                 
REMARK   3   MAIN-CHAIN ANGLE             (A**2) : NULL  ; NULL                 
REMARK   3   SIDE-CHAIN BOND              (A**2) : NULL  ; NULL                 
REMARK   3   SIDE-CHAIN ANGLE             (A**2) : NULL  ; NULL                 
REMARK   3                                                                      
REMARK   3  BULK SOLVENT MODELING.                                              
REMARK   3   METHOD USED : NULL                                                 
REMARK   3   KSOL        : NULL                                                 
REMARK   3   BSOL        : NULL                                                 
REMARK   3                                                                      
REMARK   3  NCS MODEL : NULL                                                    
REMARK   3                                                                      
REMARK   3  NCS RESTRAINTS.                         RMS   SIGMA/WEIGHT          
REMARK   3   GROUP  1  POSITIONAL            (A) : NULL  ; NULL                 
REMARK   3   GROUP  1  B-FACTOR           (A**2) : NULL  ; NULL                 
REMARK   3                                                                      
REMARK   3  PARAMETER FILE  1  : NULL                                           
REMARK   3  TOPOLOGY FILE  1   : NULL                                           
REMARK   3                                                                      
REMARK   3  OTHER REFINEMENT REMARKS: NULL                                      
REMARK   4                                                                      
REMARK   4 1WPQ COMPLIES WITH FORMAT V. 3.15, 01-DEC-08                         
REMARK 100                                                                      
REMARK 100 THIS ENTRY HAS BEEN PROCESSED BY PDBJ ON 14-SEP-04.                  
REMARK 100 THE RCSB ID CODE IS RCSB023858.                                      
REMARK 200                                                                      
REMARK 200 EXPERIMENTAL DETAILS                                                 
REMARK 200  EXPERIMENT TYPE                : X-RAY DIFFRACTION                  
REMARK 200  DATE OF DATA COLLECTION        : 15-APR-04                          
REMARK 200  TEMPERATURE           (KELVIN) : 100                                
REMARK 200  PH                             : 5.6                                
REMARK 200  NUMBER OF CRYSTALS USED        : 1                                  
REMARK 200                                                                      
REMARK 200  SYNCHROTRON              (Y/N) : N                                  
REMARK 200  RADIATION SOURCE               : ROTATING ANODE                     
REMARK 200  BEAMLINE                       : NULL                               
REMARK 200  X-RAY GENERATOR MODEL          : RIGAKU RU200                       
REMARK 200  MONOCHROMATIC OR LAUE    (M/L) : M                                  
REMARK 200  WAVELENGTH OR RANGE        (A) : 1.5418                             
REMARK 200  MONOCHROMATOR                  : OSMIC MIRROR                       
REMARK 200  OPTICS                         : MIRROR                             
REMARK 200                                                                      
REMARK 200  DETECTOR TYPE                  : IMAGE PLATE                        
REMARK 200  DETECTOR MANUFACTURER          : MARRESEARCH                        
REMARK 200  INTENSITY-INTEGRATION SOFTWARE : DENZO                              
REMARK 200  DATA SCALING SOFTWARE          : SCALEPACK                          
REMARK 200                                                                      
REMARK 200  NUMBER OF UNIQUE REFLECTIONS   : 73285                              
REMARK 200  RESOLUTION RANGE HIGH      (A) : 2.450                              
REMARK 200  RESOLUTION RANGE LOW       (A) : 500.000                            
REMARK 200  REJECTION CRITERIA  (SIGMA(I)) : NULL                               
REMARK 200                                                                      
REMARK 200 OVERALL.                                                             
REMARK 200  COMPLETENESS FOR RANGE     (%) : NULL                               
REMARK 200  DATA REDUNDANCY                : NULL                               
REMARK 200  R MERGE                    (I) : NULL                               
REMARK 200  R SYM                      (I) : NULL                               
REMARK 200  <I/SIGMA(I)> FOR THE DATA SET  : NULL                               
REMARK 200                                                                      
REMARK 200 IN THE HIGHEST RESOLUTION SHELL.                                     
REMARK 200  HIGHEST RESOLUTION SHELL, RANGE HIGH (A) : 2.45                     
REMARK 200  HIGHEST RESOLUTION SHELL, RANGE LOW  (A) : 2.54                     
REMARK 200  COMPLETENESS FOR SHELL     (%) : NULL                               
REMARK 200  DATA REDUNDANCY IN SHELL       : NULL                               
REMARK 200  R MERGE FOR SHELL          (I) : NULL                               
REMARK 200  R SYM FOR SHELL            (I) : NULL                               
REMARK 200  <I/SIGMA(I)> FOR SHELL         : NULL                               
REMARK 200                                                                      
REMARK 200 DIFFRACTION PROTOCOL: SINGLE WAVELENGTH                              
REMARK 200 METHOD USED TO DETERMINE THE STRUCTURE: MOLECULAR REPLACEMENT        
REMARK 200 SOFTWARE USED: CNS                                                   
REMARK 200 STARTING MODEL: NULL                                                 
REMARK 200                                                                      
REMARK 200 REMARK: NULL                                                         
REMARK 280                                                                      
REMARK 280 CRYSTAL                                                              
REMARK 280 SOLVENT CONTENT, VS   (%): 64.60                                     
REMARK 280 MATTHEWS COEFFICIENT, VM (ANGSTROMS**3/DA): 3.50                     
REMARK 280                                                                      
REMARK 280 CRYSTALLIZATION CONDITIONS: TRI-SODIUM CITRATE DEHYDRATE,            
REMARK 280  AMMONIUM SULFATE, LITHIUM SULFATE MONOHYDRATE, PH 5.6, VAPOR        
REMARK 280  DIFFUSION, HANGING DROP, TEMPERATURE 291K                           
REMARK 290                                                                      
REMARK 290 CRYSTALLOGRAPHIC SYMMETRY                                            
REMARK 290 SYMMETRY OPERATORS FOR SPACE GROUP: P 43 21 2                        
REMARK 290                                                                      
REMARK 290      SYMOP   SYMMETRY                                                
REMARK 290     NNNMMM   OPERATOR                                                
REMARK 290       1555   X,Y,Z                                                   
REMARK 290       2555   -X,-Y,Z+1/2                                             
REMARK 290       3555   -Y+1/2,X+1/2,Z+3/4                                      
REMARK 290       4555   Y+1/2,-X+1/2,Z+1/4                                      
REMARK 290       5555   -X+1/2,Y+1/2,-Z+3/4                                     
REMARK 290       6555   X+1/2,-Y+1/2,-Z+1/4                                     
REMARK 290       7555   Y,X,-Z                                                  
REMARK 290       8555   -Y,-X,-Z+1/2                                            
REMARK 290                                                                      
REMARK 290     WHERE NNN -> OPERATOR NUMBER                                     
REMARK 290           MMM -> TRANSLATION VECTOR                                  
REMARK 290                                                                      
REMARK 290 CRYSTALLOGRAPHIC SYMMETRY TRANSFORMATIONS                            
REMARK 290 THE FOLLOWING TRANSFORMATIONS OPERATE ON THE ATOM/HETATM             
REMARK 290 RECORDS IN THIS ENTRY TO PRODUCE CRYSTALLOGRAPHICALLY                
REMARK 290 RELATED MOLECULES.                                                   
REMARK 290   SMTRY1   1  1.000000  0.000000  0.000000        0.00000            
REMARK 290   SMTRY2   1  0.000000  1.000000  0.000000        0.00000            
REMARK 290   SMTRY3   1  0.000000  0.000000  1.000000        0.00000            
REMARK 290   SMTRY1   2 -1.000000  0.000000  0.000000        0.00000            
REMARK 290   SMTRY2   2  0.000000 -1.000000  0.000000        0.00000            
REMARK 290   SMTRY3   2  0.000000  0.000000  1.000000       76.86000            
REMARK 290   SMTRY1   3  0.000000 -1.000000  0.000000       57.99750            
REMARK 290   SMTRY2   3  1.000000  0.000000  0.000000       57.99750            
REMARK 290   SMTRY3   3  0.000000  0.000000  1.000000      115.29000            
REMARK 290   SMTRY1   4  0.000000  1.000000  0.000000       57.99750            
REMARK 290   SMTRY2   4 -1.000000  0.000000  0.000000       57.99750            
REMARK 290   SMTRY3   4  0.000000  0.000000  1.000000       38.43000            
REMARK 290   SMTRY1   5 -1.000000  0.000000  0.000000       57.99750            
REMARK 290   SMTRY2   5  0.000000  1.000000  0.000000       57.99750            
REMARK 290   SMTRY3   5  0.000000  0.000000 -1.000000      115.29000            
REMARK 290   SMTRY1   6  1.000000  0.000000  0.000000       57.99750            
REMARK 290   SMTRY2   6  0.000000 -1.000000  0.000000       57.99750            
REMARK 290   SMTRY3   6  0.000000  0.000000 -1.000000       38.43000            
REMARK 290   SMTRY1   7  0.000000  1.000000  0.000000        0.00000            
REMARK 290   SMTRY2   7  1.000000  0.000000  0.000000        0.00000            
REMARK 290   SMTRY3   7  0.000000  0.000000 -1.000000        0.00000            
REMARK 290   SMTRY1   8  0.000000 -1.000000  0.000000        0.00000            
REMARK 290   SMTRY2   8 -1.000000  0.000000  0.000000        0.00000            
REMARK 290   SMTRY3   8  0.000000  0.000000 -1.000000       76.86000            
REMARK 290                                                                      
REMARK 290 REMARK: NULL                                                         
REMARK 300                                                                      
REMARK 300 BIOMOLECULE: 1                                                       
REMARK 300 SEE REMARK 350 FOR THE AUTHOR PROVIDED AND/OR PROGRAM                
REMARK 300 GENERATED ASSEMBLY INFORMATION FOR THE STRUCTURE IN                  
REMARK 300 THIS ENTRY. THE REMARK MAY ALSO PROVIDE INFORMATION ON               
REMARK 300 BURIED SURFACE AREA.                                                 
REMARK 350                                                                      
REMARK 350 COORDINATES FOR A COMPLETE MULTIMER REPRESENTING THE KNOWN           
REMARK 350 BIOLOGICALLY SIGNIFICANT OLIGOMERIZATION STATE OF THE                
REMARK 350 MOLECULE CAN BE GENERATED BY APPLYING BIOMT TRANSFORMATIONS          
REMARK 350 GIVEN BELOW.  BOTH NON-CRYSTALLOGRAPHIC AND                          
REMARK 350 CRYSTALLOGRAPHIC OPERATIONS ARE GIVEN.                               
REMARK 350                                                                      
REMARK 350 BIOMOLECULE: 1                                                       
REMARK 350 AUTHOR DETERMINED BIOLOGICAL UNIT: DIMERIC                           
REMARK 350 SOFTWARE DETERMINED QUATERNARY STRUCTURE: DIMERIC                    
REMARK 350 SOFTWARE USED: PISA                                                  
REMARK 350 TOTAL BURIED SURFACE AREA: 7910 ANGSTROM**2                          
REMARK 350 SURFACE AREA OF THE COMPLEX: 24990 ANGSTROM**2                       
REMARK 350 CHANGE IN SOLVENT FREE ENERGY: -106.0 KCAL/MOL                       
REMARK 350 APPLY THE FOLLOWING TO CHAINS: A, B                                  
REMARK 350   BIOMT1   1  1.000000  0.000000  0.000000        0.00000            
REMARK 350   BIOMT2   1  0.000000  1.000000  0.000000        0.00000            
REMARK 350   BIOMT3   1  0.000000  0.000000  1.000000        0.00000            
REMARK 465                                                                      
REMARK 465 MISSING RESIDUES                                                     
REMARK 465 THE FOLLOWING RESIDUES WERE NOT LOCATED IN THE                       
REMARK 465 EXPERIMENT. (M=MODEL NUMBER; RES=RESIDUE NAME; C=CHAIN               
REMARK 465 IDENTIFIER; SSSEQ=SEQUENCE NUMBER; I=INSERTION CODE.)                
REMARK 465                                                                      
REMARK 465   M RES C SSSEQI                                                     
REMARK 465     MET A     1                                                      
REMARK 465     MET B     1                                                      
REMARK 470                                                                      
REMARK 470 MISSING ATOM                                                         
REMARK 470 THE FOLLOWING RESIDUES HAVE MISSING ATOMS(M=MODEL NUMBER;            
REMARK 470 RES=RESIDUE NAME; C=CHAIN IDENTIFIER; SSEQ=SEQUENCE NUMBER;          
REMARK 470 I=INSERTION CODE):                                                   
REMARK 470   M RES CSSEQI  ATOMS                                                
REMARK 470     PRO A 113    CG   CD                                             
REMARK 470     PRO B 113    CG   CD                                             
REMARK 500                                                                      
REMARK 500 GEOMETRY AND STEREOCHEMISTRY                                         
REMARK 500 SUBTOPIC: CLOSE CONTACTS IN SAME ASYMMETRIC UNIT                     
REMARK 500                                                                      
REMARK 500 THE FOLLOWING ATOMS ARE IN CLOSE CONTACT.                            
REMARK 500                                                                      
REMARK 500  ATM1  RES C  SSEQI   ATM2  RES C  SSEQI           DISTANCE          
REMARK 500   O    GLY B    99     O    HOH B  3050              2.17            
REMARK 500                                                                      
REMARK 500 REMARK: NULL                                                         
REMARK 500                                                                      
REMARK 500 GEOMETRY AND STEREOCHEMISTRY                                         
REMARK 500 SUBTOPIC: TORSION ANGLES                                             
REMARK 500                                                                      
REMARK 500 TORSION ANGLES OUTSIDE THE EXPECTED RAMACHANDRAN REGIONS:            
REMARK 500 (M=MODEL NUMBER; RES=RESIDUE NAME; C=CHAIN IDENTIFIER;               
REMARK 500 SSEQ=SEQUENCE NUMBER; I=INSERTION CODE).                             
REMARK 500                                                                      
REMARK 500 STANDARD TABLE:                                                      
REMARK 500 FORMAT:(10X,I3,1X,A3,1X,A1,I4,A1,4X,F7.2,3X,F7.2)                    
REMARK 500                                                                      
REMARK 500 EXPECTED VALUES: GJ KLEYWEGT AND TA JONES (1996). PHI/PSI-           
REMARK 500 CHOLOGY: RAMACHANDRAN REVISITED. STRUCTURE 4, 1395 - 1400            
REMARK 500                                                                      
REMARK 500  M RES CSSEQI        PSI       PHI                                   
REMARK 500    SER A  11       32.36   -152.77                                   
REMARK 500    GLU A  84      -58.29    -29.84                                   
REMARK 500    PRO A 126      -75.97    -36.85                                   
REMARK 500    ASN A 293       58.44     29.58                                   
REMARK 500    SER B  11       26.26   -154.45                                   
REMARK 500    GLU B  59      144.43   -170.79                                   
REMARK 500    GLU B  84      -66.79    -22.65                                   
REMARK 500    GLN B  96        2.11    -67.48                                   
REMARK 500    ASP B 103      -80.10    -51.33                                   
REMARK 500    ALA B 111      -72.09    -48.97                                   
REMARK 500    ASN B 112       38.70    -96.61                                   
REMARK 500    PRO B 126      -15.45    -46.66                                   
REMARK 500    ALA B 150       86.72    -68.45                                   
REMARK 500    PRO B 246      129.21    -34.79                                   
REMARK 500    ASN B 293       51.25     34.81                                   
REMARK 500                                                                      
REMARK 500 REMARK: NULL                                                         
REMARK 800                                                                      
REMARK 800 SITE                                                                 
REMARK 800 SITE_IDENTIFIER: AC1                                                 
REMARK 800 EVIDENCE_CODE: SOFTWARE                                              
REMARK 800 SITE_DESCRIPTION: BINDING SITE FOR RESIDUE SO4 A 1001                
REMARK 800 SITE_IDENTIFIER: AC2                                                 
REMARK 800 EVIDENCE_CODE: SOFTWARE                                              
REMARK 800 SITE_DESCRIPTION: BINDING SITE FOR RESIDUE SO4 A 1002                
REMARK 800 SITE_IDENTIFIER: AC3                                                 
REMARK 800 EVIDENCE_CODE: SOFTWARE                                              
REMARK 800 SITE_DESCRIPTION: BINDING SITE FOR RESIDUE SO4 A 1003                
REMARK 800 SITE_IDENTIFIER: AC4                                                 
REMARK 800 EVIDENCE_CODE: SOFTWARE                                              
REMARK 800 SITE_DESCRIPTION: BINDING SITE FOR RESIDUE SO4 A 1004                
REMARK 800 SITE_IDENTIFIER: AC5                                                 
REMARK 800 EVIDENCE_CODE: SOFTWARE                                              
REMARK 800 SITE_DESCRIPTION: BINDING SITE FOR RESIDUE SO4 B 1005                
REMARK 800 SITE_IDENTIFIER: AC6                                                 
REMARK 800 EVIDENCE_CODE: SOFTWARE                                              
REMARK 800 SITE_DESCRIPTION: BINDING SITE FOR RESIDUE SO4 A 1006                
REMARK 800 SITE_IDENTIFIER: AC7                                                 
REMARK 800 EVIDENCE_CODE: SOFTWARE                                              
REMARK 800 SITE_DESCRIPTION: BINDING SITE FOR RESIDUE SO4 A 1007                
REMARK 800 SITE_IDENTIFIER: AC8                                                 
REMARK 800 EVIDENCE_CODE: SOFTWARE                                              
REMARK 800 SITE_DESCRIPTION: BINDING SITE FOR RESIDUE 13P B 2001                
REMARK 800 SITE_IDENTIFIER: AC9                                                 
REMARK 800 EVIDENCE_CODE: SOFTWARE                                              
REMARK 800 SITE_DESCRIPTION: BINDING SITE FOR RESIDUE 13P A 2002                
REMARK 800 SITE_IDENTIFIER: BC1                                                 
REMARK 800 EVIDENCE_CODE: SOFTWARE                                              
REMARK 800 SITE_DESCRIPTION: BINDING SITE FOR RESIDUE NAD A 3001                
REMARK 800 SITE_IDENTIFIER: BC2                                                 
REMARK 800 EVIDENCE_CODE: SOFTWARE                                              
REMARK 800 SITE_DESCRIPTION: BINDING SITE FOR RESIDUE NAD B 3002                
DBREF  1WPQ A    1   349  UNP    P21695   GPDA_HUMAN       1    348             
DBREF  1WPQ B    1   349  UNP    P21695   GPDA_HUMAN       1    348             
SEQRES   1 A  349  MET ALA SER LYS LYS VAL CYS ILE VAL GLY SER GLY ASN          
SEQRES   2 A  349  TRP GLY SER ALA ILE ALA LYS ILE VAL GLY GLY ASN ALA          
SEQRES   3 A  349  ALA GLN LEU ALA GLN PHE ASP PRO ARG VAL THR MET TRP          
SEQRES   4 A  349  VAL PHE GLU GLU ASP ILE GLY GLY LYS LYS LEU THR GLU          
SEQRES   5 A  349  ILE ILE ASN THR GLN HIS GLU ASN VAL LYS TYR LEU PRO          
SEQRES   6 A  349  GLY HIS LYS LEU PRO PRO ASN VAL VAL ALA VAL PRO ASP          
SEQRES   7 A  349  VAL VAL GLN ALA ALA GLU ASP ALA ASP ILE LEU ILE PHE          
SEQRES   8 A  349  VAL VAL PRO HIS GLN PHE ILE GLY LYS ILE CYS ASP GLN          
SEQRES   9 A  349  LEU LYS GLY HIS LEU LYS ALA ASN PRO THR GLY ILE SER          
SEQRES  10 A  349  LEU ILE LYS GLY VAL ASP GLU GLY PRO ASN GLY LEU LYS          
SEQRES  11 A  349  LEU ILE SER GLU VAL ILE GLY GLU ARG LEU GLY ILE PRO          
SEQRES  12 A  349  MET SER VAL LEU MET GLY ALA ASN ILE ALA SER GLU VAL          
SEQRES  13 A  349  ALA ASP GLU LYS PHE CYS GLU THR THR ILE GLY CYS LYS          
SEQRES  14 A  349  ASP PRO ALA GLN GLY GLN LEU LEU LYS GLU LEU MET GLN          
SEQRES  15 A  349  THR PRO ASN PHE ARG ILE THR VAL VAL GLN GLU VAL ASP          
SEQRES  16 A  349  THR VAL GLU ILE CYS GLY ALA LEU LYS ASN VAL VAL ALA          
SEQRES  17 A  349  VAL GLY ALA GLY PHE CYS ASP GLY LEU GLY PHE GLY ASP          
SEQRES  18 A  349  ASN THR LYS ALA ALA VAL ILE ARG LEU GLY LEU MET GLU          
SEQRES  19 A  349  MET ILE ALA PHE ALA LYS LEU PHE CYS SER GLY PRO VAL          
SEQRES  20 A  349  SER SER ALA THR PHE LEU GLU SER CYS GLY VAL ALA ASP          
SEQRES  21 A  349  LEU ILE THR THR CYS TYR GLY GLY ARG ASN ARG LYS VAL          
SEQRES  22 A  349  ALA GLU ALA PHE ALA ARG THR GLY LYS SER ILE GLU GLN          
SEQRES  23 A  349  LEU GLU LYS GLU LEU LEU ASN GLY GLN LYS LEU GLN GLY          
SEQRES  24 A  349  PRO GLU THR ALA ARG GLU LEU TYR SER ILE LEU GLN HIS          
SEQRES  25 A  349  LYS GLY LEU VAL ASP LYS PHE PRO LEU PHE MET ALA VAL          
SEQRES  26 A  349  TYR LYS VAL CYS TYR GLU GLY GLN PRO VAL GLY GLU PHE          
SEQRES  27 A  349  ILE HIS CYS LEU GLN ASN HIS PRO GLU HIS MET                  
SEQRES   1 B  349  MET ALA SER LYS LYS VAL CYS ILE VAL GLY SER GLY ASN          
SEQRES   2 B  349  TRP GLY SER ALA ILE ALA LYS ILE VAL GLY GLY ASN ALA          
SEQRES   3 B  349  ALA GLN LEU ALA GLN PHE ASP PRO ARG VAL THR MET TRP          
SEQRES   4 B  349  VAL PHE GLU GLU ASP ILE GLY GLY LYS LYS LEU THR GLU          
SEQRES   5 B  349  ILE ILE ASN THR GLN HIS GLU ASN VAL LYS TYR LEU PRO          
SEQRES   6 B  349  GLY HIS LYS LEU PRO PRO ASN VAL VAL ALA VAL PRO ASP          
SEQRES   7 B  349  VAL VAL GLN ALA ALA GLU ASP ALA ASP ILE LEU ILE PHE          
SEQRES   8 B  349  VAL VAL PRO HIS GLN PHE ILE GLY LYS ILE CYS ASP GLN          
SEQRES   9 B  349  LEU LYS GLY HIS LEU LYS ALA ASN PRO THR GLY ILE SER          
SEQRES  10 B  349  LEU ILE LYS GLY VAL ASP GLU GLY PRO ASN GLY LEU LYS          
SEQRES  11 B  349  LEU ILE SER GLU VAL ILE GLY GLU ARG LEU GLY ILE PRO          
SEQRES  12 B  349  MET SER VAL LEU MET GLY ALA ASN ILE ALA SER GLU VAL          
SEQRES  13 B  349  ALA ASP GLU LYS PHE CYS GLU THR THR ILE GLY CYS LYS          
SEQRES  14 B  349  ASP PRO ALA GLN GLY GLN LEU LEU LYS GLU LEU MET GLN          
SEQRES  15 B  349  THR PRO ASN PHE ARG ILE THR VAL VAL GLN GLU VAL ASP          
SEQRES  16 B  349  THR VAL GLU ILE CYS GLY ALA LEU LYS ASN VAL VAL ALA          
SEQRES  17 B  349  VAL GLY ALA GLY PHE CYS ASP GLY LEU GLY PHE GLY ASP          
SEQRES  18 B  349  ASN THR LYS ALA ALA VAL ILE ARG LEU GLY LEU MET GLU          
SEQRES  19 B  349  MET ILE ALA PHE ALA LYS LEU PHE CYS SER GLY PRO VAL          
SEQRES  20 B  349  SER SER ALA THR PHE LEU GLU SER CYS GLY VAL ALA ASP          
SEQRES  21 B  349  LEU ILE THR THR CYS TYR GLY GLY ARG ASN ARG LYS VAL          
SEQRES  22 B  349  ALA GLU ALA PHE ALA ARG THR GLY LYS SER ILE GLU GLN          
SEQRES  23 B  349  LEU GLU LYS GLU LEU LEU ASN GLY GLN LYS LEU GLN GLY          
SEQRES  24 B  349  PRO GLU THR ALA ARG GLU LEU TYR SER ILE LEU GLN HIS          
SEQRES  25 B  349  LYS GLY LEU VAL ASP LYS PHE PRO LEU PHE MET ALA VAL          
SEQRES  26 B  349  TYR LYS VAL CYS TYR GLU GLY GLN PRO VAL GLY GLU PHE          
SEQRES  27 B  349  ILE HIS CYS LEU GLN ASN HIS PRO GLU HIS MET                  
HET    SO4  A1001       5                                                       
HET    SO4  A1002       5                                                       
HET    SO4  A1003       5                                                       
HET    SO4  A1004       5                                                       
HET    SO4  B1005       5                                                       
HET    SO4  A1006       5                                                       
HET    SO4  A1007       5                                                       
HET    13P  B2001      10                                                       
HET    13P  A2002      10                                                       
HET    NAD  A3001      44                                                       
HET    NAD  B3002      44                                                       
HETNAM     SO4 SULFATE ION                                                      
HETNAM     13P 1,3-DIHYDROXYACETONEPHOSPHATE                                    
HETNAM     NAD NICOTINAMIDE-ADENINE-DINUCLEOTIDE                                
FORMUL   3  SO4    7(O4 S 2-)                                                   
FORMUL  10  13P    2(C3 H7 O6 P)                                                
FORMUL  12  NAD    2(C21 H27 N7 O14 P2)                                         
FORMUL  14  HOH   *602(H2 O)                                                    
HELIX    1   1 GLY A   12  LEU A   29  1                                  18    
HELIX    2   2 LEU A   50  HIS A   58  1                                   9    
HELIX    3   3 ASP A   78  GLU A   84  1                                   7    
HELIX    4   4 PRO A   94  GLN A   96  5                                   3    
HELIX    5   5 PHE A   97  LYS A  106  1                                  10    
HELIX    6   6 ILE A  132  GLY A  141  1                                  10    
HELIX    7   7 ILE A  152  ASP A  158  1                                   7    
HELIX    8   8 ASP A  170  GLN A  182  1                                  13    
HELIX    9   9 GLU A  193  LEU A  217  1                                  25    
HELIX   10  10 GLY A  220  CYS A  243  1                                  24    
HELIX   11  11 SER A  249  GLU A  254  5                                   6    
HELIX   12  12 GLY A  257  GLY A  268  1                                  12    
HELIX   13  13 GLY A  268  GLY A  281  1                                  14    
HELIX   14  14 SER A  283  LEU A  292  1                                  10    
HELIX   15  15 GLN A  298  GLY A  314  1                                  17    
HELIX   16  16 LEU A  315  LYS A  318  5                                   4    
HELIX   17  17 PHE A  319  GLU A  331  1                                  13    
HELIX   18  18 PRO A  334  GLU A  337  5                                   4    
HELIX   19  19 PHE A  338  ASN A  344  1                                   7    
HELIX   20  20 GLY B   12  LEU B   29  1                                  18    
HELIX   21  21 LEU B   50  HIS B   58  1                                   9    
HELIX   22  22 ASP B   78  GLU B   84  1                                   7    
HELIX   23  23 PRO B   94  LYS B  106  1                                  13    
HELIX   24  24 LEU B  131  LEU B  140  1                                  10    
HELIX   25  25 ILE B  152  ASP B  158  1                                   7    
HELIX   26  26 ASP B  170  GLN B  182  1                                  13    
HELIX   27  27 GLU B  193  LEU B  217  1                                  25    
HELIX   28  28 GLY B  220  CYS B  243  1                                  24    
HELIX   29  29 SER B  248  GLU B  254  5                                   7    
HELIX   30  30 GLY B  257  GLY B  268  1                                  12    
HELIX   31  31 GLY B  268  GLY B  281  1                                  14    
HELIX   32  32 SER B  283  LEU B  292  1                                  10    
HELIX   33  33 GLN B  298  HIS B  312  1                                  15    
HELIX   34  34 LYS B  313  GLY B  314  5                                   2    
HELIX   35  35 LEU B  315  LYS B  318  5                                   4    
HELIX   36  36 PHE B  319  GLU B  331  1                                  13    
HELIX   37  37 PRO B  334  GLY B  336  5                                   3    
HELIX   38  38 GLU B  337  ASN B  344  1                                   8    
SHEET    1   A 8 VAL A  73  VAL A  76  0                                        
SHEET    2   A 8 PHE A  32  TRP A  39  1  N  MET A  38   O  VAL A  76           
SHEET    3   A 8 LYS A   4  VAL A   9  1  N  ILE A   8   O  THR A  37           
SHEET    4   A 8 ILE A  88  PHE A  91  1  O  ILE A  90   N  VAL A   9           
SHEET    5   A 8 THR A 114  SER A 117  1  O  ILE A 116   N  PHE A  91           
SHEET    6   A 8 MET A 144  MET A 148  1  O  SER A 145   N  SER A 117           
SHEET    7   A 8 CYS A 162  GLY A 167 -1  O  THR A 165   N  MET A 148           
SHEET    8   A 8 PHE A 186  VAL A 191  1  O  THR A 189   N  ILE A 166           
SHEET    1   B 2 ASP A  44  ILE A  45  0                                        
SHEET    2   B 2 LYS A  48  LYS A  49 -1  O  LYS A  48   N  ILE A  45           
SHEET    1   C 2 VAL A 122  GLY A 125  0                                        
SHEET    2   C 2 GLY A 128  LEU A 131 -1  O  GLY A 128   N  GLY A 125           
SHEET    1   D 8 VAL B  73  VAL B  76  0                                        
SHEET    2   D 8 PHE B  32  TRP B  39  1  N  VAL B  36   O  VAL B  74           
SHEET    3   D 8 LYS B   4  VAL B   9  1  N  LYS B   4   O  ASP B  33           
SHEET    4   D 8 ILE B  88  PHE B  91  1  O  ILE B  90   N  VAL B   9           
SHEET    5   D 8 THR B 114  SER B 117  1  O  ILE B 116   N  PHE B  91           
SHEET    6   D 8 MET B 144  MET B 148  1  O  SER B 145   N  SER B 117           
SHEET    7   D 8 CYS B 162  GLY B 167 -1  O  THR B 165   N  MET B 148           
SHEET    8   D 8 PHE B 186  VAL B 191  1  O  VAL B 191   N  ILE B 166           
SHEET    1   E 2 ASP B  44  ILE B  45  0                                        
SHEET    2   E 2 LYS B  48  LYS B  49 -1  O  LYS B  48   N  ILE B  45           
SHEET    1   F 2 ASP B 123  GLY B 125  0                                        
SHEET    2   F 2 GLY B 128  LYS B 130 -1  O  LYS B 130   N  ASP B 123           
SITE     1 AC1  9 LYS A  20  GLY A  66  HIS A  67  LYS A  68                    
SITE     2 AC1  9 HOH A3042  HOH A3047  HOH A3135  HOH A3175                    
SITE     3 AC1  9 HOH A3245                                                     
SITE     1 AC2  6 HOH A3132  HOH A3195  HOH A3293  LYS B  20                    
SITE     2 AC2  6 HIS B  67  LYS B  68                                          
SITE     1 AC3  3 ARG A 271  LYS A 272  HOH A3214                               
SITE     1 AC4  5 LYS A 178  GLN A 182  ARG A 187  HOH A3102                    
SITE     2 AC4  5 HOH A3256                                                     
SITE     1 AC5  5 LYS B 240  VAL B 247  SER B 248  SER B 249                    
SITE     2 AC5  5 HOH B3102                                                     
SITE     1 AC6  5 VAL A 247  SER A 248  HOH A3003  HOH A3033                    
SITE     2 AC6  5 HOH A3288                                                     
SITE     1 AC7  5 PRO A 346  GLU A 347  HIS A 348  HOH A3101                    
SITE     2 AC7  5 HOH A3149                                                     
SITE     1 AC8 12 LYS B 120  LYS B 204  ASN B 205  THR B 264                    
SITE     2 AC8 12 GLY B 268  ARG B 269  ASN B 270  NAD B3002                    
SITE     3 AC8 12 HOH B3012  HOH B3013  HOH B3161  HOH B3191                    
SITE     1 AC9 15 LYS A 120  GLY A 149  LYS A 204  ASN A 205                    
SITE     2 AC9 15 ASP A 260  THR A 264  GLY A 268  ARG A 269                    
SITE     3 AC9 15 ASN A 270  NAD A3001  HOH A3005  HOH A3037                    
SITE     4 AC9 15 HOH A3058  HOH A3136  HOH A3197                               
SITE     1 BC1 27 SER A  11  GLY A  12  ASN A  13  TRP A  14                    
SITE     2 BC1 27 GLY A  15  PHE A  41  TYR A  63  VAL A  92                    
SITE     3 BC1 27 PRO A  94  PHE A  97  LEU A 118  LYS A 120                    
SITE     4 BC1 27 ASN A 151  ILE A 152  ALA A 153  ARG A 269                    
SITE     5 BC1 27 GLY A 294  GLN A 295  LYS A 296  GLN A 298                    
SITE     6 BC1 27 13P A2002  HOH A3026  HOH A3038  HOH A3054                    
SITE     7 BC1 27 HOH A3056  HOH A3058  HOH A3197                               
SITE     1 BC2 28 SER B  11  GLY B  12  ASN B  13  TRP B  14                    
SITE     2 BC2 28 GLY B  15  PHE B  41  TYR B  63  VAL B  93                    
SITE     3 BC2 28 PRO B  94  PHE B  97  LEU B 118  ILE B 119                    
SITE     4 BC2 28 LYS B 120  ASN B 151  ILE B 152  ALA B 153                    
SITE     5 BC2 28 ARG B 269  GLY B 294  GLN B 295  LYS B 296                    
SITE     6 BC2 28 GLN B 298  13P B2001  HOH B3011  HOH B3013                    
SITE     7 BC2 28 HOH B3020  HOH B3023  HOH B3037  HOH B3120                    
CRYST1  115.995  115.995  153.720  90.00  90.00  90.00 P 43 21 2    16          
ORIGX1      1.000000  0.000000  0.000000        0.00000                         
ORIGX2      0.000000  1.000000  0.000000        0.00000                         
ORIGX3      0.000000  0.000000  1.000000        0.00000                         
SCALE1      0.008621  0.000000  0.000000        0.00000                         
SCALE2      0.000000  0.008621  0.000000        0.00000                         
SCALE3      0.000000  0.000000  0.006505        0.00000                         
ATOM      1  N   ALA A   2      36.574  46.035-210.063  1.00 28.07           N  
ATOM      2  CA  ALA A   2      35.422  46.850-209.578  1.00 28.07           C  
ATOM      3  C   ALA A   2      34.668  47.450-210.756  1.00 28.07           C  
ATOM      4  O   ALA A   2      35.258  48.079-211.633  1.00 28.07           O  
ATOM      5  CB  ALA A   2      35.915  47.961-208.651  1.00 28.07           C  
ATOM      6  N   SER A   3      33.359  47.251-210.777  1.00 28.07           N  
ATOM      7  CA  SER A   3      32.545  47.771-211.860  1.00 28.07           C  
ATOM      8  C   SER A   3      32.708  49.277-211.982  1.00 28.07           C  
ATOM      9  O   SER A   3      33.017  49.965-211.011  1.00 28.07           O  
ATOM     10  CB  SER A   3      31.077  47.462-211.611  1.00 28.07           C  
ATOM     11  OG  SER A   3      30.605  48.249-210.531  1.00 28.07           O  
ATOM     12  N   LYS A   4      32.488  49.777-213.191  1.00 28.07           N  
ATOM     13  CA  LYS A   4      32.579  51.200-213.480  1.00 28.07           C  
ATOM     14  C   LYS A   4      31.160  51.741-213.545  1.00 28.07           C  
ATOM     15  O   LYS A   4      30.316  51.185-214.245  1.00 28.07           O  
ATOM     16  CB  LYS A   4      33.250  51.410-214.832  1.00 28.07           C  
ATOM     17  CG  LYS A   4      34.587  50.726-214.981  1.00 28.07           C  
ATOM     18  CD  LYS A   4      35.718  51.676-214.664  1.00 28.07           C  
ATOM     19  CE  LYS A   4      37.036  51.110-215.163  1.00 28.07           C  
ATOM     20  NZ  LYS A   4      38.129  52.103-215.067  1.00 28.07           N  
ATOM     21  N   LYS A   5      30.897  52.809-212.805  1.00 28.07           N  
ATOM     22  CA  LYS A   5      29.580  53.421-212.816  1.00 28.07           C  
ATOM     23  C   LYS A   5      29.551  54.347-214.022  1.00 28.07           C  
ATOM     24  O   LYS A   5      30.535  55.042-214.317  1.00 28.07           O  
ATOM     25  CB  LYS A   5      29.345  54.236-211.547  1.00 28.07           C  
ATOM     26  CG  LYS A   5      29.410  53.443-210.257  1.00 28.07           C  
ATOM     27  CD  LYS A   5      28.998  54.307-209.070  1.00 28.07           C  
ATOM     28  CE  LYS A   5      29.184  53.569-207.753  1.00 28.07           C  
ATOM     29  NZ  LYS A   5      30.604  53.133-207.587  1.00 28.07           N  
ATOM     30  N   VAL A   6      28.426  54.359-214.722  1.00 28.07           N  
ATOM     31  CA  VAL A   6      28.294  55.200-215.897  1.00 28.07           C  
ATOM     32  C   VAL A   6      27.237  56.272-215.692  1.00 28.07           C  
ATOM     33  O   VAL A   6      26.238  56.054-215.013  1.00 28.07           O  
ATOM     34  CB  VAL A   6      27.927  54.358-217.151  1.00 28.07           C  
ATOM     35  CG1 VAL A   6      27.658  55.265-218.336  1.00 28.07           C  
ATOM     36  CG2 VAL A   6      29.057  53.384-217.469  1.00 28.07           C  
ATOM     37  N   CYS A   7      27.490  57.439-216.268  1.00 28.07           N  
ATOM     38  CA  CYS A   7      26.563  58.548-216.198  1.00 28.07           C  
ATOM     39  C   CYS A   7      26.347  59.063-217.601  1.00 28.07           C  
ATOM     40  O   CYS A   7      27.301  59.355-218.315  1.00 28.07           O  
ATOM     41  CB  CYS A   7      27.112  59.691-215.339  1.00 28.07           C  
ATOM     42  SG  CYS A   7      26.061  61.181-215.377  1.00 28.07           S  
ATOM     43  N   ILE A   8      25.089  59.156-218.002  1.00 28.07           N  
ATOM     44  CA  ILE A   8      24.771  59.680-219.317  1.00 28.07           C  
ATOM     45  C   ILE A   8      24.345  61.134-219.135  1.00 28.07           C  
ATOM     46  O   ILE A   8      23.307  61.416-218.538  1.00 28.07           O  
ATOM     47  CB  ILE A   8      23.631  58.895-219.983  1.00 28.07           C  
ATOM     48  CG1 ILE A   8      24.043  57.436-220.163  1.00 28.07           C  
ATOM     49  CG2 ILE A   8      23.304  59.515-221.331  1.00 28.07           C  
ATOM     50  CD1 ILE A   8      22.991  56.586-220.809  1.00 28.07           C  
ATOM     51  N   VAL A   9      25.167  62.054-219.626  1.00 28.07           N  
ATOM     52  CA  VAL A   9      24.861  63.471-219.516  1.00 28.07           C  
ATOM     53  C   VAL A   9      24.064  63.872-220.750  1.00 28.07           C  
ATOM     54  O   VAL A   9      24.619  64.199-221.797  1.00 28.07           O  
ATOM     55  CB  VAL A   9      26.144  64.317-219.412  1.00 28.07           C  
ATOM     56  CG1 VAL A   9      25.788  65.767-219.158  1.00 28.07           C  
ATOM     57  CG2 VAL A   9      27.018  63.791-218.296  1.00 28.07           C  
ATOM     58  N   GLY A  10      22.746  63.829-220.604  1.00 28.07           N  
ATOM     59  CA  GLY A  10      21.854  64.155-221.698  1.00 28.07           C  
ATOM     60  C   GLY A  10      20.744  63.124-221.725  1.00 28.07           C  
ATOM     61  O   GLY A  10      20.933  61.994-221.278  1.00 28.07           O  
ATOM     62  N   SER A  11      19.591  63.505-222.261  1.00 28.07           N  
ATOM     63  CA  SER A  11      18.449  62.607-222.310  1.00 28.07           C  
ATOM     64  C   SER A  11      17.509  62.919-223.471  1.00 28.07           C  
ATOM     65  O   SER A  11      16.301  62.719-223.372  1.00 28.07           O  
ATOM     66  CB  SER A  11      17.692  62.711-220.988  1.00 28.07           C  
ATOM     67  OG  SER A  11      17.427  64.069-220.680  1.00 28.07           O  
ATOM     68  N   GLY A  12      18.074  63.399-224.572  1.00 28.07           N  
ATOM     69  CA  GLY A  12      17.269  63.748-225.727  1.00 28.07           C  
ATOM     70  C   GLY A  12      16.905  62.576-226.611  1.00 28.07           C  
ATOM     71  O   GLY A  12      16.795  61.447-226.143  1.00 28.07           O  
ATOM     72  N   ASN A  13      16.710  62.859-227.895  1.00 28.07           N  
ATOM     73  CA  ASN A  13      16.361  61.838-228.876  1.00 28.07           C  
ATOM     74  C   ASN A  13      17.439  60.757-228.838  1.00 28.07           C  
ATOM     75  O   ASN A  13      17.155  59.591-228.597  1.00 28.07           O  
ATOM     76  CB  ASN A  13      16.294  62.469-230.277  1.00 28.07           C  
ATOM     77  CG  ASN A  13      15.693  61.539-231.324  1.00 28.07           C  
ATOM     78  OD1 ASN A  13      16.180  61.465-232.451  1.00 28.07           O  
ATOM     79  ND2 ASN A  13      14.625  60.846-230.960  1.00 28.07           N  
ATOM     80  N   TRP A  14      18.679  61.175-229.063  1.00 28.07           N  
ATOM     81  CA  TRP A  14      19.837  60.288-229.067  1.00 28.07           C  
ATOM     82  C   TRP A  14      20.192  59.864-227.641  1.00 28.07           C  
ATOM     83  O   TRP A  14      20.528  58.712-227.388  1.00 28.07           O  
ATOM     84  CB  TRP A  14      21.031  61.018-229.696  1.00 28.07           C  
ATOM     85  CG  TRP A  14      22.251  60.176-229.973  1.00 28.07           C  
ATOM     86  CD1 TRP A  14      23.558  60.578-229.897  1.00 28.07           C  
ATOM     87  CD2 TRP A  14      22.277  58.822-230.441  1.00 28.07           C  
ATOM     88  NE1 TRP A  14      24.394  59.565-230.294  1.00 28.07           N  
ATOM     89  CE2 TRP A  14      23.636  58.474-230.633  1.00 28.07           C  
ATOM     90  CE3 TRP A  14      21.286  57.867-230.717  1.00 28.07           C  
ATOM     91  CZ2 TRP A  14      24.028  57.211-231.088  1.00 28.07           C  
ATOM     92  CZ3 TRP A  14      21.679  56.610-231.170  1.00 28.07           C  
ATOM     93  CH2 TRP A  14      23.039  56.296-231.350  1.00 28.07           C  
ATOM     94  N   GLY A  15      20.127  60.815-226.717  1.00 28.07           N  
ATOM     95  CA  GLY A  15      20.446  60.519-225.334  1.00 28.07           C  
ATOM     96  C   GLY A  15      19.601  59.388-224.784  1.00 28.07           C  
ATOM     97  O   GLY A  15      20.097  58.541-224.043  1.00 28.07           O  
ATOM     98  N   SER A  16      18.324  59.374-225.152  1.00 28.07           N  
ATOM     99  CA  SER A  16      17.411  58.345-224.681  1.00 28.07           C  
ATOM    100  C   SER A  16      17.700  56.991-225.326  1.00 28.07           C  
ATOM    101  O   SER A  16      17.640  55.962-224.657  1.00 28.07           O  
ATOM    102  CB  SER A  16      15.963  58.762-224.948  1.00 28.07           C  
ATOM    103  OG  SER A  16      15.631  59.940-224.230  1.00 28.07           O  
ATOM    104  N   ALA A  17      18.015  56.988-226.620  1.00 28.07           N  
ATOM    105  CA  ALA A  17      18.327  55.739-227.310  1.00 28.07           C  
ATOM    106  C   ALA A  17      19.594  55.149-226.687  1.00 28.07           C  
ATOM    107  O   ALA A  17      19.634  53.972-226.329  1.00 28.07           O  
ATOM    108  CB  ALA A  17      18.530  55.990-228.798  1.00 28.07           C  
ATOM    109  N   ILE A  18      20.622  55.983-226.548  1.00 28.07           N  
ATOM    110  CA  ILE A  18      21.886  55.567-225.945  1.00 28.07           C  
ATOM    111  C   ILE A  18      21.637  54.961-224.563  1.00 28.07           C  
ATOM    112  O   ILE A  18      22.328  54.030-224.143  1.00 28.07           O  
ATOM    113  CB  ILE A  18      22.858  56.770-225.813  1.00 28.07           C  
ATOM    114  CG1 ILE A  18      23.448  57.114-227.183  1.00 28.07           C  
ATOM    115  CG2 ILE A  18      23.950  56.471-224.801  1.00 28.07           C  
ATOM    116  CD1 ILE A  18      24.234  55.998-227.821  1.00 28.07           C  
ATOM    117  N   ALA A  19      20.639  55.499-223.865  1.00 28.07           N  
ATOM    118  CA  ALA A  19      20.278  55.020-222.540  1.00 28.07           C  
ATOM    119  C   ALA A  19      19.800  53.576-222.619  1.00 28.07           C  
ATOM    120  O   ALA A  19      20.093  52.768-221.736  1.00 28.07           O  
ATOM    121  CB  ALA A  19      19.188  55.905-221.942  1.00 28.07           C  
ATOM    122  N   LYS A  20      19.051  53.256-223.671  1.00 28.07           N  
ATOM    123  CA  LYS A  20      18.556  51.899-223.854  1.00 28.07           C  
ATOM    124  C   LYS A  20      19.743  50.966-224.018  1.00 28.07           C  
ATOM    125  O   LYS A  20      19.858  49.969-223.317  1.00 28.07           O  
ATOM    126  CB  LYS A  20      17.664  51.813-225.089  1.00 28.07           C  
ATOM    127  CG  LYS A  20      16.326  52.494-224.928  1.00 28.07           C  
ATOM    128  CD  LYS A  20      15.534  52.475-226.230  1.00 28.07           C  
ATOM    129  CE  LYS A  20      15.275  51.052-226.705  1.00 28.07           C  
ATOM    130  NZ  LYS A  20      14.566  50.245-225.674  1.00 28.07           N  
ATOM    131  N   ILE A  21      20.628  51.312-224.946  1.00 28.07           N  
ATOM    132  CA  ILE A  21      21.818  50.522-225.219  1.00 28.07           C  
ATOM    133  C   ILE A  21      22.748  50.420-224.009  1.00 28.07           C  
ATOM    134  O   ILE A  21      23.180  49.328-223.647  1.00 28.07           O  
ATOM    135  CB  ILE A  21      22.609  51.117-226.409  1.00 28.07           C  
ATOM    136  CG1 ILE A  21      21.804  50.938-227.697  1.00 28.07           C  
ATOM    137  CG2 ILE A  21      23.988  50.460-226.515  1.00 28.07           C  
ATOM    138  CD1 ILE A  21      22.494  51.462-228.931  1.00 28.07           C  
ATOM    139  N   VAL A  22      23.066  51.563-223.402  1.00 28.07           N  
ATOM    140  CA  VAL A  22      23.943  51.602-222.237  1.00 28.07           C  
ATOM    141  C   VAL A  22      23.251  50.964-221.040  1.00 28.07           C  
ATOM    142  O   VAL A  22      23.886  50.268-220.256  1.00 28.07           O  
ATOM    143  CB  VAL A  22      24.361  53.057-221.903  1.00 28.07           C  
ATOM    144  CG1 VAL A  22      25.115  53.119-220.574  1.00 28.07           C  
ATOM    145  CG2 VAL A  22      25.244  53.590-223.014  1.00 28.07           C  
ATOM    146  N   GLY A  23      21.946  51.187-220.913  1.00 28.07           N  
ATOM    147  CA  GLY A  23      21.206  50.602-219.811  1.00 28.07           C  
ATOM    148  C   GLY A  23      21.228  49.086-219.888  1.00 28.07           C  
ATOM    149  O   GLY A  23      21.423  48.404-218.882  1.00 28.07           O  
ATOM    150  N   GLY A  24      21.041  48.560-221.095  1.00 28.07           N  
ATOM    151  CA  GLY A  24      21.035  47.122-221.290  1.00 28.07           C  
ATOM    152  C   GLY A  24      22.358  46.422-221.019  1.00 28.07           C  
ATOM    153  O   GLY A  24      22.409  45.439-220.285  1.00 28.07           O  
ATOM    154  N   ASN A  25      23.435  46.917-221.610  1.00 28.07           N  
ATOM    155  CA  ASN A  25      24.733  46.292-221.412  1.00 28.07           C  
ATOM    156  C   ASN A  25      25.225  46.409-219.973  1.00 28.07           C  
ATOM    157  O   ASN A  25      25.928  45.531-219.480  1.00 28.07           O  
ATOM    158  CB  ASN A  25      25.767  46.909-222.359  1.00 28.07           C  
ATOM    159  CG  ASN A  25      25.475  46.611-223.812  1.00 28.07           C  
ATOM    160  OD1 ASN A  25      26.009  47.262-224.706  1.00 28.07           O  
ATOM    161  ND2 ASN A  25      24.627  45.623-224.058  1.00 28.07           N  
ATOM    162  N   ALA A  26      24.863  47.498-219.306  1.00 28.07           N  
ATOM    163  CA  ALA A  26      25.291  47.705-217.934  1.00 28.07           C  
ATOM    164  C   ALA A  26      24.663  46.658-217.039  1.00 28.07           C  
ATOM    165  O   ALA A  26      25.308  46.160-216.116  1.00 28.07           O  
ATOM    166  CB  ALA A  26      24.902  49.093-217.463  1.00 28.07           C  
ATOM    167  N   ALA A  27      23.406  46.326-217.322  1.00 28.07           N  
ATOM    168  CA  ALA A  27      22.678  45.340-216.537  1.00 28.07           C  
ATOM    169  C   ALA A  27      23.183  43.939-216.825  1.00 28.07           C  
ATOM    170  O   ALA A  27      23.215  43.091-215.940  1.00 28.07           O  
ATOM    171  CB  ALA A  27      21.182  45.425-216.841  1.00 28.07           C  
ATOM    172  N   GLN A  28      23.587  43.716-218.070  1.00 28.07           N  
ATOM    173  CA  GLN A  28      24.068  42.417-218.529  1.00 28.07           C  
ATOM    174  C   GLN A  28      25.562  42.130-218.335  1.00 28.07           C  
ATOM    175  O   GLN A  28      25.954  40.970-218.230  1.00 28.07           O  
ATOM    176  CB  GLN A  28      23.693  42.243-220.011  1.00 28.07           C  
ATOM    177  CG  GLN A  28      24.369  41.083-220.729  1.00 28.07           C  
ATOM    178  CD  GLN A  28      23.989  41.007-222.204  1.00 28.07           C  
ATOM    179  OE1 GLN A  28      23.676  42.025-222.836  1.00 28.07           O  
ATOM    180  NE2 GLN A  28      24.031  39.802-222.767  1.00 28.07           N  
ATOM    181  N   LEU A  29      26.391  43.167-218.272  1.00 28.07           N  
ATOM    182  CA  LEU A  29      27.837  42.978-218.123  1.00 28.07           C  
ATOM    183  C   LEU A  29      28.389  43.315-216.741  1.00 28.07           C  
ATOM    184  O   LEU A  29      28.108  44.373-216.181  1.00 28.07           O  
ATOM    185  CB  LEU A  29      28.584  43.812-219.164  1.00 28.07           C  
ATOM    186  CG  LEU A  29      28.235  43.555-220.627  1.00 28.07           C  
ATOM    187  CD1 LEU A  29      28.946  44.580-221.491  1.00 28.07           C  
ATOM    188  CD2 LEU A  29      28.626  42.136-221.013  1.00 28.07           C  
ATOM    189  N   ALA A  30      29.213  42.417-216.217  1.00 28.07           N  
ATOM    190  CA  ALA A  30      29.809  42.585-214.900  1.00 28.07           C  
ATOM    191  C   ALA A  30      30.680  43.828-214.719  1.00 28.07           C  
ATOM    192  O   ALA A  30      30.588  44.499-213.693  1.00 28.07           O  
ATOM    193  CB  ALA A  30      30.606  41.341-214.542  1.00 28.07           C  
ATOM    194  N   GLN A  31      31.520  44.146-215.701  1.00 28.07           N  
ATOM    195  CA  GLN A  31      32.409  45.301-215.581  1.00 28.07           C  
ATOM    196  C   GLN A  31      31.712  46.652-215.473  1.00 28.07           C  
ATOM    197  O   GLN A  31      32.361  47.668-215.247  1.00 28.07           O  
ATOM    198  CB  GLN A  31      33.406  45.347-216.745  1.00 28.07           C  
ATOM    199  CG  GLN A  31      32.769  45.501-218.113  1.00 28.07           C  
ATOM    200  CD  GLN A  31      32.524  44.168-218.785  1.00 28.07           C  
ATOM    201  OE1 GLN A  31      32.048  43.215-218.154  1.00 28.07           O  
ATOM    202  NE2 GLN A  31      32.845  44.091-220.077  1.00 28.07           N  
ATOM    203  N   PHE A  32      30.397  46.676-215.634  1.00 28.07           N  
ATOM    204  CA  PHE A  32      29.666  47.933-215.538  1.00 28.07           C  
ATOM    205  C   PHE A  32      28.600  47.852-214.454  1.00 28.07           C  
ATOM    206  O   PHE A  32      27.827  46.899-214.408  1.00 28.07           O  
ATOM    207  CB  PHE A  32      29.023  48.282-216.886  1.00 28.07           C  
ATOM    208  CG  PHE A  32      30.015  48.434-218.006  1.00 28.07           C  
ATOM    209  CD1 PHE A  32      29.992  47.573-219.099  1.00 28.07           C  
ATOM    210  CD2 PHE A  32      30.982  49.427-217.959  1.00 28.07           C  
ATOM    211  CE1 PHE A  32      30.920  47.697-220.128  1.00 28.07           C  
ATOM    212  CE2 PHE A  32      31.914  49.559-218.983  1.00 28.07           C  
ATOM    213  CZ  PHE A  32      31.883  48.689-220.072  1.00 28.07           C  
ATOM    214  N   ASP A  33      28.575  48.852-213.577  1.00 28.07           N  
ATOM    215  CA  ASP A  33      27.601  48.904-212.493  1.00 28.07           C  
ATOM    216  C   ASP A  33      26.200  49.050-213.078  1.00 28.07           C  
ATOM    217  O   ASP A  33      25.957  49.927-213.901  1.00 28.07           O  
ATOM    218  CB  ASP A  33      27.912  50.083-211.575  1.00 28.07           C  
ATOM    219  CG  ASP A  33      26.966  50.165-210.398  1.00 28.07           C  
ATOM    220  OD1 ASP A  33      25.757  50.392-210.614  1.00 28.07           O  
ATOM    221  OD2 ASP A  33      27.435  50.000-209.254  1.00 28.07           O  
ATOM    222  N   PRO A  34      25.254  48.199-212.645  1.00 28.07           N  
ATOM    223  CA  PRO A  34      23.881  48.251-213.153  1.00 28.07           C  
ATOM    224  C   PRO A  34      23.174  49.603-213.026  1.00 28.07           C  
ATOM    225  O   PRO A  34      22.361  49.959-213.877  1.00 28.07           O  
ATOM    226  CB  PRO A  34      23.187  47.125-212.384  1.00 28.07           C  
ATOM    227  CG  PRO A  34      23.949  47.067-211.102  1.00 28.07           C  
ATOM    228  CD  PRO A  34      25.373  47.209-211.561  1.00 28.07           C  
ATOM    229  N   ARG A  35      23.477  50.358-211.976  1.00 28.07           N  
ATOM    230  CA  ARG A  35      22.861  51.671-211.807  1.00 28.07           C  
ATOM    231  C   ARG A  35      23.441  52.682-212.803  1.00 28.07           C  
ATOM    232  O   ARG A  35      24.596  53.095-212.681  1.00 28.07           O  
ATOM    233  CB  ARG A  35      23.074  52.181-210.385  1.00 28.07           C  
ATOM    234  CG  ARG A  35      22.440  53.531-210.120  1.00 28.07           C  
ATOM    235  CD  ARG A  35      22.257  53.752-208.634  1.00 28.07           C  
ATOM    236  NE  ARG A  35      21.422  54.915-208.359  1.00 28.07           N  
ATOM    237  CZ  ARG A  35      21.856  56.171-208.369  1.00 28.07           C  
ATOM    238  NH1 ARG A  35      23.125  56.448-208.639  1.00 28.07           N  
ATOM    239  NH2 ARG A  35      21.011  57.155-208.106  1.00 28.07           N  
ATOM    240  N   VAL A  36      22.633  53.067-213.786  1.00 28.07           N  
ATOM    241  CA  VAL A  36      23.056  54.025-214.805  1.00 28.07           C  
ATOM    242  C   VAL A  36      22.355  55.362-214.621  1.00 28.07           C  
ATOM    243  O   VAL A  36      21.151  55.468-214.847  1.00 28.07           O  
ATOM    244  CB  VAL A  36      22.737  53.516-216.229  1.00 28.07           C  
ATOM    245  CG1 VAL A  36      23.318  54.468-217.267  1.00 28.07           C  
ATOM    246  CG2 VAL A  36      23.294  52.126-216.420  1.00 28.07           C  
ATOM    247  N   THR A  37      23.096  56.384-214.212  1.00 28.07           N  
ATOM    248  CA  THR A  37      22.485  57.693-214.024  1.00 28.07           C  
ATOM    249  C   THR A  37      22.427  58.442-215.344  1.00 28.07           C  
ATOM    250  O   THR A  37      23.299  58.296-216.203  1.00 28.07           O  
ATOM    251  CB  THR A  37      23.261  58.575-213.023  1.00 28.07           C  
ATOM    252  OG1 THR A  37      24.576  58.828-213.527  1.00 28.07           O  
ATOM    253  CG2 THR A  37      23.348  57.897-211.660  1.00 28.07           C  
ATOM    254  N   MET A  38      21.381  59.240-215.495  1.00 28.07           N  
ATOM    255  CA  MET A  38      21.195  60.037-216.690  1.00 28.07           C  
ATOM    256  C   MET A  38      20.753  61.436-216.269  1.00 28.07           C  
ATOM    257  O   MET A  38      19.666  61.612-215.704  1.00 28.07           O  
ATOM    258  CB  MET A  38      20.136  59.405-217.601  1.00 28.07           C  
ATOM    259  CG  MET A  38      19.872  60.202-218.871  1.00 28.07           C  
ATOM    260  SD  MET A  38      18.661  59.466-219.971  1.00 28.07           S  
ATOM    261  CE  MET A  38      17.169  59.667-219.039  1.00 28.07           C  
ATOM    262  N   TRP A  39      21.604  62.426-216.520  1.00 28.07           N  
ATOM    263  CA  TRP A  39      21.246  63.788-216.172  1.00 28.07           C  
ATOM    264  C   TRP A  39      20.130  64.237-217.097  1.00 28.07           C  
ATOM    265  O   TRP A  39      20.252  64.166-218.321  1.00 28.07           O  
ATOM    266  CB  TRP A  39      22.424  64.756-216.308  1.00 28.07           C  
ATOM    267  CG  TRP A  39      21.953  66.176-216.126  1.00 28.07           C  
ATOM    268  CD1 TRP A  39      21.347  66.700-215.016  1.00 28.07           C  
ATOM    269  CD2 TRP A  39      21.931  67.207-217.115  1.00 28.07           C  
ATOM    270  NE1 TRP A  39      20.943  67.987-215.257  1.00 28.07           N  
ATOM    271  CE2 TRP A  39      21.289  68.326-216.538  1.00 28.07           C  
ATOM    272  CE3 TRP A  39      22.386  67.295-218.437  1.00 28.07           C  
ATOM    273  CZ2 TRP A  39      21.089  69.518-217.238  1.00 28.07           C  
ATOM    274  CZ3 TRP A  39      22.187  68.478-219.131  1.00 28.07           C  
ATOM    275  CH2 TRP A  39      21.544  69.575-218.530  1.00 28.07           C  
ATOM    276  N   VAL A  40      19.039  64.698-216.502  1.00 28.07           N  
ATOM    277  CA  VAL A  40      17.901  65.155-217.273  1.00 28.07           C  
ATOM    278  C   VAL A  40      17.557  66.602-216.947  1.00 28.07           C  
ATOM    279  O   VAL A  40      17.186  66.924-215.815  1.00 28.07           O  
ATOM    280  CB  VAL A  40      16.662  64.283-217.001  1.00 28.07           C  
ATOM    281  CG1 VAL A  40      15.450  64.862-217.713  1.00 28.07           C  
ATOM    282  CG2 VAL A  40      16.917  62.866-217.469  1.00 28.07           C  
ATOM    283  N   PHE A  41      17.703  67.477-217.933  1.00 28.07           N  
ATOM    284  CA  PHE A  41      17.353  68.870-217.738  1.00 28.07           C  
ATOM    285  C   PHE A  41      15.859  68.851-217.391  1.00 28.07           C  
ATOM    286  O   PHE A  41      15.015  68.549-218.239  1.00 28.07           O  
ATOM    287  CB  PHE A  41      17.619  69.646-219.026  1.00 28.07           C  
ATOM    288  CG  PHE A  41      17.141  71.065-218.988  1.00 28.07           C  
ATOM    289  CD1 PHE A  41      15.947  71.425-219.611  1.00 28.07           C  
ATOM    290  CD2 PHE A  41      17.883  72.046-218.332  1.00 28.07           C  
ATOM    291  CE1 PHE A  41      15.498  72.747-219.582  1.00 28.07           C  
ATOM    292  CE2 PHE A  41      17.446  73.369-218.297  1.00 28.07           C  
ATOM    293  CZ  PHE A  41      16.251  73.721-218.924  1.00 28.07           C  
ATOM    294  N   GLU A  42      15.535  69.157-216.138  1.00 28.07           N  
ATOM    295  CA  GLU A  42      14.146  69.114-215.696  1.00 28.07           C  
ATOM    296  C   GLU A  42      13.168  69.916-216.539  1.00 28.07           C  
ATOM    297  O   GLU A  42      13.454  71.033-216.966  1.00 28.07           O  
ATOM    298  CB  GLU A  42      14.024  69.565-214.245  1.00 28.07           C  
ATOM    299  CG  GLU A  42      12.668  69.226-213.657  1.00 28.07           C  
ATOM    300  CD  GLU A  42      12.458  67.724-213.544  1.00 28.07           C  
ATOM    301  OE1 GLU A  42      12.998  67.116-212.594  1.00 28.07           O  
ATOM    302  OE2 GLU A  42      11.768  67.148-214.412  1.00 28.07           O  
ATOM    303  N   GLU A  43      12.001  69.333-216.771  1.00 28.07           N  
ATOM    304  CA  GLU A  43      10.964  69.988-217.552  1.00 28.07           C  
ATOM    305  C   GLU A  43       9.626  69.739-216.902  1.00 28.07           C  
ATOM    306  O   GLU A  43       9.404  68.694-216.285  1.00 28.07           O  
ATOM    307  CB  GLU A  43      10.895  69.441-218.974  1.00 28.07           C  
ATOM    308  CG  GLU A  43      12.096  69.706-219.834  1.00 28.07           C  
ATOM    309  CD  GLU A  43      11.822  69.359-221.285  1.00 28.07           C  
ATOM    310  OE1 GLU A  43      12.761  68.927-221.978  1.00 28.07           O  
ATOM    311  OE2 GLU A  43      10.667  69.526-221.735  1.00 28.07           O  
ATOM    312  N   ASP A  44       8.726  70.701-217.056  1.00 28.07           N  
ATOM    313  CA  ASP A  44       7.398  70.574-216.495  1.00 28.07           C  
ATOM    314  C   ASP A  44       6.485  70.071-217.599  1.00 28.07           C  
ATOM    315  O   ASP A  44       6.091  70.821-218.495  1.00 28.07           O  
ATOM    316  CB  ASP A  44       6.907  71.926-215.979  1.00 28.07           C  
ATOM    317  CG  ASP A  44       5.606  71.815-215.210  1.00 28.07           C  
ATOM    318  OD1 ASP A  44       4.548  71.583-215.839  1.00 28.07           O  
ATOM    319  OD2 ASP A  44       5.646  71.952-213.966  1.00 28.07           O  
ATOM    320  N   ILE A  45       6.173  68.785-217.551  1.00 28.07           N  
ATOM    321  CA  ILE A  45       5.289  68.203-218.540  1.00 28.07           C  
ATOM    322  C   ILE A  45       3.889  68.144-217.935  1.00 28.07           C  
ATOM    323  O   ILE A  45       3.506  67.132-217.332  1.00 28.07           O  
ATOM    324  CB  ILE A  45       5.736  66.783-218.917  1.00 28.07           C  
ATOM    325  CG1 ILE A  45       7.182  66.807-219.421  1.00 28.07           C  
ATOM    326  CG2 ILE A  45       4.804  66.224-219.972  1.00 28.07           C  
ATOM    327  CD1 ILE A  45       7.395  67.694-220.633  1.00 28.07           C  
ATOM    328  N   GLY A  46       3.141  69.240-218.082  1.00 28.07           N  
ATOM    329  CA  GLY A  46       1.788  69.311-217.550  1.00 28.07           C  
ATOM    330  C   GLY A  46       1.676  69.042-216.054  1.00 28.07           C  
ATOM    331  O   GLY A  46       0.944  68.139-215.632  1.00 28.07           O  
ATOM    332  N   GLY A  47       2.398  69.812-215.244  1.00 28.07           N  
ATOM    333  CA  GLY A  47       2.340  69.620-213.802  1.00 28.07           C  
ATOM    334  C   GLY A  47       3.247  68.527-213.254  1.00 28.07           C  
ATOM    335  O   GLY A  47       3.528  68.486-212.050  1.00 28.07           O  
ATOM    336  N   LYS A  48       3.702  67.626-214.120  1.00 28.07           N  
ATOM    337  CA  LYS A  48       4.593  66.558-213.668  1.00 28.07           C  
ATOM    338  C   LYS A  48       6.034  66.838-214.069  1.00 28.07           C  
ATOM    339  O   LYS A  48       6.289  67.348-215.162  1.00 28.07           O  
ATOM    340  CB  LYS A  48       4.163  65.218-214.263  1.00 28.07           C  
ATOM    341  CG  LYS A  48       2.808  64.745-213.782  1.00 28.07           C  
ATOM    342  CD  LYS A  48       2.414  63.410-214.408  1.00 28.07           C  
ATOM    343  CE  LYS A  48       1.162  62.844-213.733  1.00 28.07           C  
ATOM    344  NZ  LYS A  48       1.353  62.610-212.256  1.00 28.07           N  
ATOM    345  N   LYS A  49       6.972  66.527-213.175  1.00 28.07           N  
ATOM    346  CA  LYS A  49       8.388  66.704-213.485  1.00 28.07           C  
ATOM    347  C   LYS A  49       8.733  65.590-214.470  1.00 28.07           C  
ATOM    348  O   LYS A  49       8.257  64.458-214.333  1.00 28.07           O  
ATOM    349  CB  LYS A  49       9.264  66.535-212.247  1.00 28.07           C  
ATOM    350  CG  LYS A  49       9.159  67.629-211.220  1.00 28.07           C  
ATOM    351  CD  LYS A  49      10.297  67.499-210.212  1.00 28.07           C  
ATOM    352  CE  LYS A  49      10.092  68.418-209.022  1.00 28.07           C  
ATOM    353  NZ  LYS A  49       8.818  68.096-208.297  1.00 28.07           N  
ATOM    354  N   LEU A  50       9.550  65.904-215.464  1.00 28.07           N  
ATOM    355  CA  LEU A  50       9.938  64.904-216.445  1.00 28.07           C  
ATOM    356  C   LEU A  50      10.717  63.783-215.760  1.00 28.07           C  
ATOM    357  O   LEU A  50      10.440  62.602-215.987  1.00 28.07           O  
ATOM    358  CB  LEU A  50      10.784  65.553-217.540  1.00 28.07           C  
ATOM    359  CG  LEU A  50      11.279  64.680-218.687  1.00 28.07           C  
ATOM    360  CD1 LEU A  50      10.139  63.832-219.233  1.00 28.07           C  
ATOM    361  CD2 LEU A  50      11.863  65.582-219.770  1.00 28.07           C  
ATOM    362  N   THR A  51      11.673  64.156-214.911  1.00 28.07           N  
ATOM    363  CA  THR A  51      12.481  63.171-214.212  1.00 28.07           C  
ATOM    364  C   THR A  51      11.598  62.185-213.474  1.00 28.07           C  
ATOM    365  O   THR A  51      11.903  60.996-213.412  1.00 28.07           O  
ATOM    366  CB  THR A  51      13.439  63.820-213.194  1.00 28.07           C  
ATOM    367  OG1 THR A  51      12.687  64.540-212.213  1.00 28.07           O  
ATOM    368  CG2 THR A  51      14.401  64.757-213.895  1.00 28.07           C  
ATOM    369  N   GLU A  52      10.499  62.685-212.922  1.00 28.07           N  
ATOM    370  CA  GLU A  52       9.561  61.845-212.191  1.00 28.07           C  
ATOM    371  C   GLU A  52       8.836  60.908-213.152  1.00 28.07           C  
ATOM    372  O   GLU A  52       8.603  59.738-212.837  1.00 28.07           O  
ATOM    373  CB  GLU A  52       8.551  62.718-211.443  1.00 28.07           C  
ATOM    374  CG  GLU A  52       8.548  62.513-209.935  1.00 28.07           C  
ATOM    375  CD  GLU A  52       8.033  63.735-209.183  1.00 28.07           C  
ATOM    376  OE1 GLU A  52       6.863  64.128-209.397  1.00 28.07           O  
ATOM    377  OE2 GLU A  52       8.808  64.306-208.380  1.00 28.07           O  
ATOM    378  N   ILE A  53       8.476  61.426-214.323  1.00 28.07           N  
ATOM    379  CA  ILE A  53       7.793  60.621-215.328  1.00 28.07           C  
ATOM    380  C   ILE A  53       8.727  59.486-215.766  1.00 28.07           C  
ATOM    381  O   ILE A  53       8.327  58.322-215.831  1.00 28.07           O  
ATOM    382  CB  ILE A  53       7.436  61.462-216.579  1.00 28.07           C  
ATOM    383  CG1 ILE A  53       6.540  62.645-216.197  1.00 28.07           C  
ATOM    384  CG2 ILE A  53       6.749  60.582-217.622  1.00 28.07           C  
ATOM    385  CD1 ILE A  53       5.094  62.287-215.955  1.00 28.07           C  
ATOM    386  N   ILE A  54       9.978  59.839-216.055  1.00 28.07           N  
ATOM    387  CA  ILE A  54      10.969  58.866-216.506  1.00 28.07           C  
ATOM    388  C   ILE A  54      11.215  57.756-215.497  1.00 28.07           C  
ATOM    389  O   ILE A  54      11.211  56.578-215.852  1.00 28.07           O  
ATOM    390  CB  ILE A  54      12.321  59.551-216.843  1.00 28.07           C  
ATOM    391  CG1 ILE A  54      12.175  60.396-218.112  1.00 28.07           C  
ATOM    392  CG2 ILE A  54      13.406  58.507-217.025  1.00 28.07           C  
ATOM    393  CD1 ILE A  54      13.439  61.105-218.531  1.00 28.07           C  
ATOM    394  N   ASN A  55      11.417  58.127-214.236  1.00 28.07           N  
ATOM    395  CA  ASN A  55      11.675  57.139-213.196  1.00 28.07           C  
ATOM    396  C   ASN A  55      10.433  56.321-212.835  1.00 28.07           C  
ATOM    397  O   ASN A  55      10.537  55.259-212.220  1.00 28.07           O  
ATOM    398  CB  ASN A  55      12.230  57.822-211.943  1.00 28.07           C  
ATOM    399  CG  ASN A  55      13.575  58.479-212.183  1.00 28.07           C  
ATOM    400  OD1 ASN A  55      14.413  57.950-212.914  1.00 28.07           O  
ATOM    401  ND2 ASN A  55      13.797  59.627-211.554  1.00 28.07           N  
ATOM    402  N   THR A  56       9.260  56.807-213.221  1.00 28.07           N  
ATOM    403  CA  THR A  56       8.025  56.095-212.915  1.00 28.07           C  
ATOM    404  C   THR A  56       7.531  55.262-214.096  1.00 28.07           C  
ATOM    405  O   THR A  56       7.282  54.057-213.960  1.00 28.07           O  
ATOM    406  CB  THR A  56       6.906  57.075-212.498  1.00 28.07           C  
ATOM    407  OG1 THR A  56       7.268  57.724-211.272  1.00 28.07           O  
ATOM    408  CG2 THR A  56       5.595  56.327-212.292  1.00 28.07           C  
ATOM    409  N   GLN A  57       7.399  55.910-215.251  1.00 28.07           N  
ATOM    410  CA  GLN A  57       6.922  55.248-216.455  1.00 28.07           C  
ATOM    411  C   GLN A  57       8.038  54.591-217.247  1.00 28.07           C  
ATOM    412  O   GLN A  57       7.779  53.815-218.163  1.00 28.07           O  
ATOM    413  CB  GLN A  57       6.197  56.254-217.349  1.00 28.07           C  
ATOM    414  CG  GLN A  57       5.019  56.958-216.679  1.00 28.07           C  
ATOM    415  CD  GLN A  57       4.097  55.986-215.970  1.00 28.07           C  
ATOM    416  OE1 GLN A  57       3.731  54.950-216.524  1.00 28.07           O  
ATOM    417  NE2 GLN A  57       3.714  56.317-214.736  1.00 28.07           N  
ATOM    418  N   HIS A  58       9.281  54.904-216.902  1.00 28.07           N  
ATOM    419  CA  HIS A  58      10.430  54.338-217.613  1.00 28.07           C  
ATOM    420  C   HIS A  58      10.324  54.536-219.130  1.00 28.07           C  
ATOM    421  O   HIS A  58      10.409  53.581-219.911  1.00 28.07           O  
ATOM    422  CB  HIS A  58      10.585  52.853-217.269  1.00 28.07           C  
ATOM    423  CG  HIS A  58      10.953  52.609-215.839  1.00 28.07           C  
ATOM    424  ND1 HIS A  58      12.160  53.010-215.303  1.00 28.07           N  
ATOM    425  CD2 HIS A  58      10.256  52.051-214.821  1.00 28.07           C  
ATOM    426  CE1 HIS A  58      12.189  52.712-214.015  1.00 28.07           C  
ATOM    427  NE2 HIS A  58      11.046  52.129-213.698  1.00 28.07           N  
ATOM    428  N   GLU A  59      10.138  55.796-219.525  1.00 28.07           N  
ATOM    429  CA  GLU A  59      10.027  56.192-220.927  1.00 28.07           C  
ATOM    430  C   GLU A  59      10.176  57.705-221.025  1.00 28.07           C  
ATOM    431  O   GLU A  59       9.773  58.428-220.118  1.00 28.07           O  
ATOM    432  CB  GLU A  59       8.666  55.785-221.502  1.00 28.07           C  
ATOM    433  CG  GLU A  59       7.470  56.493-220.868  1.00 28.07           C  
ATOM    434  CD  GLU A  59       6.123  56.004-221.407  1.00 28.07           C  
ATOM    435  OE1 GLU A  59       5.079  56.587-221.036  1.00 28.07           O  
ATOM    436  OE2 GLU A  59       6.102  55.034-222.195  1.00 28.07           O  
ATOM    437  N   ASN A  60      10.779  58.179-222.111  1.00 28.07           N  
ATOM    438  CA  ASN A  60      10.937  59.612-222.324  1.00 28.07           C  
ATOM    439  C   ASN A  60      10.291  59.880-223.677  1.00 28.07           C  
ATOM    440  O   ASN A  60      10.920  60.392-224.598  1.00 28.07           O  
ATOM    441  CB  ASN A  60      12.416  60.003-222.343  1.00 28.07           C  
ATOM    442  CG  ASN A  60      12.625  61.506-222.257  1.00 28.07           C  
ATOM    443  OD1 ASN A  60      13.755  61.986-222.185  1.00 28.07           O  
ATOM    444  ND2 ASN A  60      11.533  62.256-222.264  1.00 28.07           N  
ATOM    445  N   VAL A  61       9.017  59.517-223.771  1.00 28.07           N  
ATOM    446  CA  VAL A  61       8.241  59.658-224.991  1.00 28.07           C  
ATOM    447  C   VAL A  61       8.392  60.988-225.714  1.00 28.07           C  
ATOM    448  O   VAL A  61       8.456  61.011-226.946  1.00 28.07           O  
ATOM    449  CB  VAL A  61       6.752  59.398-224.711  1.00 28.07           C  
ATOM    450  CG1 VAL A  61       6.585  58.018-224.092  1.00 28.07           C  
ATOM    451  CG2 VAL A  61       6.201  60.463-223.786  1.00 28.07           C  
ATOM    452  N   LYS A  62       8.458  62.092-224.969  1.00 28.07           N  
ATOM    453  CA  LYS A  62       8.607  63.398-225.600  1.00 28.07           C  
ATOM    454  C   LYS A  62       9.768  63.461-226.595  1.00 28.07           C  
ATOM    455  O   LYS A  62       9.653  64.104-227.637  1.00 28.07           O  
ATOM    456  CB  LYS A  62       8.798  64.511-224.563  1.00 28.07           C  
ATOM    457  CG  LYS A  62       9.189  65.835-225.225  1.00 28.07           C  
ATOM    458  CD  LYS A  62       9.131  67.028-224.297  1.00 28.07           C  
ATOM    459  CE  LYS A  62       9.375  68.305-225.082  1.00 28.07           C  
ATOM    460  NZ  LYS A  62       9.365  69.505-224.223  1.00 28.07           N  
ATOM    461  N   TYR A  63      10.874  62.792-226.273  1.00 28.07           N  
ATOM    462  CA  TYR A  63      12.057  62.795-227.129  1.00 28.07           C  
ATOM    463  C   TYR A  63      12.363  61.485-227.847  1.00 28.07           C  
ATOM    464  O   TYR A  63      13.072  61.482-228.855  1.00 28.07           O  
ATOM    465  CB  TYR A  63      13.279  63.224-226.315  1.00 28.07           C  
ATOM    466  CG  TYR A  63      13.143  64.618-225.769  1.00 28.07           C  
ATOM    467  CD1 TYR A  63      12.925  64.841-224.409  1.00 28.07           C  
ATOM    468  CD2 TYR A  63      13.178  65.722-226.624  1.00 28.07           C  
ATOM    469  CE1 TYR A  63      12.742  66.122-223.915  1.00 28.07           C  
ATOM    470  CE2 TYR A  63      12.996  67.005-226.142  1.00 28.07           C  
ATOM    471  CZ  TYR A  63      12.777  67.201-224.788  1.00 28.07           C  
ATOM    472  OH  TYR A  63      12.587  68.476-224.316  1.00 28.07           O  
ATOM    473  N   LEU A  64      11.856  60.375-227.323  1.00 28.07           N  
ATOM    474  CA  LEU A  64      12.073  59.071-227.947  1.00 28.07           C  
ATOM    475  C   LEU A  64      10.762  58.295-227.849  1.00 28.07           C  
ATOM    476  O   LEU A  64      10.626  57.389-227.028  1.00 28.07           O  
ATOM    477  CB  LEU A  64      13.201  58.312-227.237  1.00 28.07           C  
ATOM    478  CG  LEU A  64      13.555  56.943-227.841  1.00 28.07           C  
ATOM    479  CD1 LEU A  64      14.065  57.125-229.263  1.00 28.07           C  
ATOM    480  CD2 LEU A  64      14.599  56.245-226.983  1.00 28.07           C  
ATOM    481  N   PRO A  65       9.775  58.659-228.691  1.00 28.07           N  
ATOM    482  CA  PRO A  65       8.431  58.075-228.781  1.00 28.07           C  
ATOM    483  C   PRO A  65       8.381  56.581-229.055  1.00 28.07           C  
ATOM    484  O   PRO A  65       9.196  56.055-229.813  1.00 28.07           O  
ATOM    485  CB  PRO A  65       7.782  58.861-229.921  1.00 28.07           C  
ATOM    486  CG  PRO A  65       8.511  60.157-229.924  1.00 28.07           C  
ATOM    487  CD  PRO A  65       9.934  59.732-229.690  1.00 28.07           C  
ATOM    488  N   GLY A  66       7.408  55.916-228.434  1.00 28.07           N  
ATOM    489  CA  GLY A  66       7.209  54.490-228.623  1.00 28.07           C  
ATOM    490  C   GLY A  66       8.292  53.559-228.109  1.00 28.07           C  
ATOM    491  O   GLY A  66       8.478  52.464-228.643  1.00 28.07           O  
ATOM    492  N   HIS A  67       9.013  53.975-227.077  1.00 28.07           N  
ATOM    493  CA  HIS A  67      10.057  53.129-226.532  1.00 28.07           C  
ATOM    494  C   HIS A  67      10.148  53.267-225.034  1.00 28.07           C  
ATOM    495  O   HIS A  67       9.789  54.304-224.474  1.00 28.07           O  
ATOM    496  CB  HIS A  67      11.403  53.476-227.157  1.00 28.07           C  
ATOM    497  CG  HIS A  67      11.492  53.123-228.604  1.00 28.07           C  
ATOM    498  ND1 HIS A  67      11.458  51.821-229.052  1.00 28.07           N  
ATOM    499  CD2 HIS A  67      11.568  53.900-229.708  1.00 28.07           C  
ATOM    500  CE1 HIS A  67      11.509  51.810-230.370  1.00 28.07           C  
ATOM    501  NE2 HIS A  67      11.576  53.060-230.793  1.00 28.07           N  
ATOM    502  N   LYS A  68      10.615  52.207-224.388  1.00 28.07           N  
ATOM    503  CA  LYS A  68      10.775  52.222-222.947  1.00 28.07           C  
ATOM    504  C   LYS A  68      12.263  52.330-222.694  1.00 28.07           C  
ATOM    505  O   LYS A  68      13.069  52.054-223.578  1.00 28.07           O  
ATOM    506  CB  LYS A  68      10.251  50.923-222.326  1.00 28.07           C  
ATOM    507  CG  LYS A  68       8.836  50.553-222.738  1.00 28.07           C  
ATOM    508  CD  LYS A  68       7.821  51.583-222.270  1.00 28.07           C  
ATOM    509  CE  LYS A  68       7.695  51.602-220.751  1.00 28.07           C  
ATOM    510  NZ  LYS A  68       6.706  52.623-220.288  1.00 28.07           N  
ATOM    511  N   LEU A  69      12.625  52.746-221.491  1.00 28.07           N  
ATOM    512  CA  LEU A  69      14.028  52.841-221.119  1.00 28.07           C  
ATOM    513  C   LEU A  69      14.250  51.769-220.061  1.00 28.07           C  
ATOM    514  O   LEU A  69      13.344  51.463-219.295  1.00 28.07           O  
ATOM    515  CB  LEU A  69      14.340  54.218-220.530  1.00 28.07           C  
ATOM    516  CG  LEU A  69      14.038  55.424-221.421  1.00 28.07           C  
ATOM    517  CD1 LEU A  69      14.482  56.695-220.704  1.00 28.07           C  
ATOM    518  CD2 LEU A  69      14.758  55.275-222.767  1.00 28.07           C  
ATOM    519  N   PRO A  70      15.447  51.167-220.021  1.00 28.07           N  
ATOM    520  CA  PRO A  70      15.706  50.133-219.013  1.00 28.07           C  
ATOM    521  C   PRO A  70      15.458  50.707-217.612  1.00 28.07           C  
ATOM    522  O   PRO A  70      15.890  51.825-217.310  1.00 28.07           O  
ATOM    523  CB  PRO A  70      17.177  49.787-219.243  1.00 28.07           C  
ATOM    524  CG  PRO A  70      17.353  50.025-220.719  1.00 28.07           C  
ATOM    525  CD  PRO A  70      16.602  51.332-220.922  1.00 28.07           C  
ATOM    526  N   PRO A  71      14.753  49.954-216.743  1.00 28.07           N  
ATOM    527  CA  PRO A  71      14.453  50.402-215.379  1.00 28.07           C  
ATOM    528  C   PRO A  71      15.668  50.878-214.589  1.00 28.07           C  
ATOM    529  O   PRO A  71      15.550  51.756-213.738  1.00 28.07           O  
ATOM    530  CB  PRO A  71      13.803  49.175-214.751  1.00 28.07           C  
ATOM    531  CG  PRO A  71      13.087  48.576-215.898  1.00 28.07           C  
ATOM    532  CD  PRO A  71      14.113  48.656-217.006  1.00 28.07           C  
ATOM    533  N   ASN A  72      16.834  50.312-214.880  1.00 28.07           N  
ATOM    534  CA  ASN A  72      18.051  50.682-214.168  1.00 28.07           C  
ATOM    535  C   ASN A  72      18.642  52.031-214.577  1.00 28.07           C  
ATOM    536  O   ASN A  72      19.618  52.490-213.976  1.00 28.07           O  
ATOM    537  CB  ASN A  72      19.102  49.573-214.301  1.00 28.07           C  
ATOM    538  CG  ASN A  72      19.491  49.300-215.739  1.00 28.07           C  
ATOM    539  OD1 ASN A  72      18.635  49.157-216.612  1.00 28.07           O  
ATOM    540  ND2 ASN A  72      20.792  49.214-215.991  1.00 28.07           N  
ATOM    541  N   VAL A  73      18.073  52.664-215.598  1.00 28.07           N  
ATOM    542  CA  VAL A  73      18.548  53.981-216.005  1.00 28.07           C  
ATOM    543  C   VAL A  73      17.741  54.955-215.147  1.00 28.07           C  
ATOM    544  O   VAL A  73      16.526  55.064-215.301  1.00 28.07           O  
ATOM    545  CB  VAL A  73      18.276  54.282-217.506  1.00 28.07           C  
ATOM    546  CG1 VAL A  73      18.674  55.709-217.819  1.00 28.07           C  
ATOM    547  CG2 VAL A  73      19.055  53.326-218.396  1.00 28.07           C  
ATOM    548  N   VAL A  74      18.409  55.648-214.231  1.00 28.07           N  
ATOM    549  CA  VAL A  74      17.717  56.576-213.355  1.00 28.07           C  
ATOM    550  C   VAL A  74      17.905  58.035-213.754  1.00 28.07           C  
ATOM    551  O   VAL A  74      19.025  58.505-213.922  1.00 28.07           O  
ATOM    552  CB  VAL A  74      18.157  56.368-211.872  1.00 28.07           C  
ATOM    553  CG1 VAL A  74      19.664  56.450-211.751  1.00 28.07           C  
ATOM    554  CG2 VAL A  74      17.500  57.402-210.979  1.00 28.07           C  
ATOM    555  N   ALA A  75      16.790  58.744-213.903  1.00 28.07           N  
ATOM    556  CA  ALA A  75      16.807  60.152-214.277  1.00 28.07           C  
ATOM    557  C   ALA A  75      17.146  61.010-213.059  1.00 28.07           C  
ATOM    558  O   ALA A  75      16.452  60.963-212.049  1.00 28.07           O  
ATOM    559  CB  ALA A  75      15.451  60.558-214.852  1.00 28.07           C  
ATOM    560  N   VAL A  76      18.224  61.784-213.170  1.00 28.07           N  
ATOM    561  CA  VAL A  76      18.699  62.662-212.096  1.00 28.07           C  
ATOM    562  C   VAL A  76      18.736  64.124-212.569  1.00 28.07           C  
ATOM    563  O   VAL A  76      19.530  64.484-213.441  1.00 28.07           O  
ATOM    564  CB  VAL A  76      20.119  62.241-211.645  1.00 28.07           C  
ATOM    565  CG1 VAL A  76      20.676  63.238-210.639  1.00 28.07           C  
ATOM    566  CG2 VAL A  76      20.072  60.842-211.054  1.00 28.07           C  
ATOM    567  N   PRO A  77      17.884  64.984-211.989  1.00 28.07           N  
ATOM    568  CA  PRO A  77      17.825  66.404-212.363  1.00 28.07           C  
ATOM    569  C   PRO A  77      19.060  67.280-212.125  1.00 28.07           C  
ATOM    570  O   PRO A  77      19.248  68.259-212.833  1.00 28.07           O  
ATOM    571  CB  PRO A  77      16.588  66.908-211.616  1.00 28.07           C  
ATOM    572  CG  PRO A  77      16.519  66.008-210.419  1.00 28.07           C  
ATOM    573  CD  PRO A  77      16.861  64.656-210.983  1.00 28.07           C  
ATOM    574  N   ASP A  78      19.900  66.944-211.148  1.00 28.07           N  
ATOM    575  CA  ASP A  78      21.109  67.736-210.877  1.00 28.07           C  
ATOM    576  C   ASP A  78      22.326  67.069-211.509  1.00 28.07           C  
ATOM    577  O   ASP A  78      22.732  65.987-211.093  1.00 28.07           O  
ATOM    578  CB  ASP A  78      21.338  67.881-209.369  1.00 28.07           C  
ATOM    579  CG  ASP A  78      22.612  68.652-209.040  1.00 28.07           C  
ATOM    580  OD1 ASP A  78      23.717  68.182-209.380  1.00 28.07           O  
ATOM    581  OD2 ASP A  78      22.512  69.738-208.440  1.00 28.07           O  
ATOM    582  N   VAL A  79      22.926  67.727-212.494  1.00 28.07           N  
ATOM    583  CA  VAL A  79      24.063  67.139-213.195  1.00 28.07           C  
ATOM    584  C   VAL A  79      25.243  66.755-212.316  1.00 28.07           C  
ATOM    585  O   VAL A  79      25.920  65.766-212.579  1.00 28.07           O  
ATOM    586  CB  VAL A  79      24.555  68.055-214.347  1.00 28.07           C  
ATOM    587  CG1 VAL A  79      25.254  69.296-213.791  1.00 28.07           C  
ATOM    588  CG2 VAL A  79      25.473  67.262-215.271  1.00 28.07           C  
ATOM    589  N   VAL A  80      25.501  67.532-211.276  1.00 28.07           N  
ATOM    590  CA  VAL A  80      26.606  67.211-210.389  1.00 28.07           C  
ATOM    591  C   VAL A  80      26.314  65.892-209.686  1.00 28.07           C  
ATOM    592  O   VAL A  80      27.179  65.032-209.617  1.00 28.07           O  
ATOM    593  CB  VAL A  80      26.841  68.339-209.349  1.00 28.07           C  
ATOM    594  CG1 VAL A  80      27.780  67.863-208.246  1.00 28.07           C  
ATOM    595  CG2 VAL A  80      27.445  69.554-210.047  1.00 28.07           C  
ATOM    596  N   GLN A  81      25.091  65.727-209.190  1.00 28.07           N  
ATOM    597  CA  GLN A  81      24.693  64.496-208.505  1.00 28.07           C  
ATOM    598  C   GLN A  81      24.726  63.264-209.398  1.00 28.07           C  
ATOM    599  O   GLN A  81      25.075  62.172-208.950  1.00 28.07           O  
ATOM    600  CB  GLN A  81      23.281  64.624-207.933  1.00 28.07           C  
ATOM    601  CG  GLN A  81      23.166  65.475-206.682  1.00 28.07           C  
ATOM    602  CD  GLN A  81      21.779  65.396-206.066  1.00 28.07           C  
ATOM    603  OE1 GLN A  81      21.507  66.013-205.032  1.00 28.07           O  
ATOM    604  NE2 GLN A  81      20.891  64.634-206.703  1.00 28.07           N  
ATOM    605  N   ALA A  82      24.335  63.441-210.655  1.00 28.07           N  
ATOM    606  CA  ALA A  82      24.315  62.345-211.617  1.00 28.07           C  
ATOM    607  C   ALA A  82      25.711  61.908-212.043  1.00 28.07           C  
ATOM    608  O   ALA A  82      25.961  60.725-212.230  1.00 28.07           O  
ATOM    609  CB  ALA A  82      23.510  62.751-212.839  1.00 28.07           C  
ATOM    610  N   ALA A  83      26.622  62.863-212.187  1.00 28.07           N  
ATOM    611  CA  ALA A  83      27.986  62.563-212.620  1.00 28.07           C  
ATOM    612  C   ALA A  83      28.968  62.247-211.488  1.00 28.07           C  
ATOM    613  O   ALA A  83      29.958  61.543-211.699  1.00 28.07           O  
ATOM    614  CB  ALA A  83      28.522  63.725-213.454  1.00 28.07           C  
ATOM    615  N   GLU A  84      28.679  62.772-210.299  1.00 28.07           N  
ATOM    616  CA  GLU A  84      29.509  62.610-209.100  1.00 28.07           C  
ATOM    617  C   GLU A  84      30.341  61.339-208.941  1.00 28.07           C  
ATOM    618  O   GLU A  84      31.562  61.400-208.791  1.00 28.07           O  
ATOM    619  CB  GLU A  84      28.640  62.771-207.852  1.00 28.07           C  
ATOM    620  CG  GLU A  84      28.807  64.095-207.147  1.00 28.07           C  
ATOM    621  CD  GLU A  84      27.911  64.221-205.920  1.00 28.07           C  
ATOM    622  OE1 GLU A  84      28.114  65.183-205.144  1.00 28.07           O  
ATOM    623  OE2 GLU A  84      27.005  63.371-205.732  1.00 28.07           O  
ATOM    624  N   ASP A  85      29.678  60.191-208.952  1.00 28.07           N  
ATOM    625  CA  ASP A  85      30.356  58.918-208.768  1.00 28.07           C  
ATOM    626  C   ASP A  85      30.675  58.185-210.065  1.00 28.07           C  
ATOM    627  O   ASP A  85      31.156  57.055-210.039  1.00 28.07           O  
ATOM    628  CB  ASP A  85      29.501  58.029-207.866  1.00 28.07           C  
ATOM    629  CG  ASP A  85      29.084  58.740-206.592  1.00 28.07           C  
ATOM    630  OD1 ASP A  85      29.982  59.106-205.795  1.00 28.07           O  
ATOM    631  OD2 ASP A  85      27.862  58.950-206.393  1.00 28.07           O  
ATOM    632  N   ALA A  86      30.427  58.827-211.197  1.00 28.07           N  
ATOM    633  CA  ALA A  86      30.685  58.190-212.485  1.00 28.07           C  
ATOM    634  C   ALA A  86      32.162  57.998-212.809  1.00 28.07           C  
ATOM    635  O   ALA A  86      32.996  58.856-212.514  1.00 28.07           O  
ATOM    636  CB  ALA A  86      30.017  58.983-213.601  1.00 28.07           C  
ATOM    637  N   ASP A  87      32.473  56.855-213.415  1.00 28.07           N  
ATOM    638  CA  ASP A  87      33.835  56.557-213.836  1.00 28.07           C  
ATOM    639  C   ASP A  87      33.904  56.860-215.323  1.00 28.07           C  
ATOM    640  O   ASP A  87      34.956  57.200-215.865  1.00 28.07           O  
ATOM    641  CB  ASP A  87      34.162  55.088-213.604  1.00 28.07           C  
ATOM    642  CG  ASP A  87      34.219  54.735-212.138  1.00 28.07           C  
ATOM    643  OD1 ASP A  87      35.057  55.317-211.416  1.00 28.07           O  
ATOM    644  OD2 ASP A  87      33.427  53.878-211.703  1.00 28.07           O  
ATOM    645  N   ILE A  88      32.755  56.727-215.974  1.00 28.07           N  
ATOM    646  CA  ILE A  88      32.627  56.977-217.400  1.00 28.07           C  
ATOM    647  C   ILE A  88      31.487  57.959-217.593  1.00 28.07           C  
ATOM    648  O   ILE A  88      30.405  57.789-217.028  1.00 28.07           O  
ATOM    649  CB  ILE A  88      32.278  55.687-218.180  1.00 28.07           C  
ATOM    650  CG1 ILE A  88      33.407  54.666-218.044  1.00 28.07           C  
ATOM    651  CG2 ILE A  88      32.019  56.015-219.649  1.00 28.07           C  
ATOM    652  CD1 ILE A  88      33.086  53.326-218.677  1.00 28.07           C  
ATOM    653  N   LEU A  89      31.736  58.994-218.384  1.00 28.07           N  
ATOM    654  CA  LEU A  89      30.707  59.973-218.653  1.00 28.07           C  
ATOM    655  C   LEU A  89      30.474  60.082-220.153  1.00 28.07           C  
ATOM    656  O   LEU A  89      31.389  60.343-220.927  1.00 28.07           O  
ATOM    657  CB  LEU A  89      31.086  61.335-218.050  1.00 28.07           C  
ATOM    658  CG  LEU A  89      31.246  61.314-216.520  1.00 28.07           C  
ATOM    659  CD1 LEU A  89      32.719  61.140-216.176  1.00 28.07           C  
ATOM    660  CD2 LEU A  89      30.706  62.598-215.901  1.00 28.07           C  
ATOM    661  N   ILE A  90      29.232  59.843-220.548  1.00 28.07           N  
ATOM    662  CA  ILE A  90      28.826  59.913-221.939  1.00 28.07           C  
ATOM    663  C   ILE A  90      28.217  61.289-222.157  1.00 28.07           C  
ATOM    664  O   ILE A  90      27.116  61.575-221.678  1.00 28.07           O  
ATOM    665  CB  ILE A  90      27.770  58.845-222.254  1.00 28.07           C  
ATOM    666  CG1 ILE A  90      28.348  57.454-221.975  1.00 28.07           C  
ATOM    667  CG2 ILE A  90      27.306  58.982-223.696  1.00 28.07           C  
ATOM    668  CD1 ILE A  90      27.359  56.304-222.202  1.00 28.07           C  
ATOM    669  N   PHE A  91      28.934  62.148-222.870  1.00 28.07           N  
ATOM    670  CA  PHE A  91      28.423  63.482-223.115  1.00 28.07           C  
ATOM    671  C   PHE A  91      27.553  63.519-224.357  1.00 28.07           C  
ATOM    672  O   PHE A  91      28.035  63.403-225.488  1.00 28.07           O  
ATOM    673  CB  PHE A  91      29.576  64.478-223.212  1.00 28.07           C  
ATOM    674  CG  PHE A  91      30.353  64.606-221.938  1.00 28.07           C  
ATOM    675  CD1 PHE A  91      31.507  63.865-221.733  1.00 28.07           C  
ATOM    676  CD2 PHE A  91      29.895  65.428-220.917  1.00 28.07           C  
ATOM    677  CE1 PHE A  91      32.192  63.938-220.530  1.00 28.07           C  
ATOM    678  CE2 PHE A  91      30.573  65.508-219.707  1.00 28.07           C  
ATOM    679  CZ  PHE A  91      31.722  64.762-219.514  1.00 28.07           C  
ATOM    680  N   VAL A  92      26.254  63.676-224.131  1.00 28.07           N  
ATOM    681  CA  VAL A  92      25.299  63.710-225.222  1.00 28.07           C  
ATOM    682  C   VAL A  92      24.172  64.713-224.967  1.00 28.07           C  
ATOM    683  O   VAL A  92      23.080  64.361-224.529  1.00 28.07           O  
ATOM    684  CB  VAL A  92      24.734  62.283-225.473  1.00 28.07           C  
ATOM    685  CG1 VAL A  92      24.114  61.726-224.191  1.00 28.07           C  
ATOM    686  CG2 VAL A  92      23.741  62.307-226.610  1.00 28.07           C  
ATOM    687  N   VAL A  93      24.472  65.977-225.230  1.00 28.07           N  
ATOM    688  CA  VAL A  93      23.511  67.058-225.067  1.00 28.07           C  
ATOM    689  C   VAL A  93      23.650  67.999-226.244  1.00 28.07           C  
ATOM    690  O   VAL A  93      24.717  68.098-226.843  1.00 28.07           O  
ATOM    691  CB  VAL A  93      23.765  67.886-223.790  1.00 28.07           C  
ATOM    692  CG1 VAL A  93      23.429  67.062-222.552  1.00 28.07           C  
ATOM    693  CG2 VAL A  93      25.213  68.368-223.758  1.00 28.07           C  
ATOM    694  N   PRO A  94      22.568  68.694-226.607  1.00 28.07           N  
ATOM    695  CA  PRO A  94      22.703  69.610-227.739  1.00 28.07           C  
ATOM    696  C   PRO A  94      23.915  70.523-227.522  1.00 28.07           C  
ATOM    697  O   PRO A  94      24.126  71.042-226.423  1.00 28.07           O  
ATOM    698  CB  PRO A  94      21.382  70.361-227.719  1.00 28.07           C  
ATOM    699  CG  PRO A  94      20.428  69.299-227.236  1.00 28.07           C  
ATOM    700  CD  PRO A  94      21.187  68.674-226.098  1.00 28.07           C  
ATOM    701  N   HIS A  95      24.709  70.697-228.570  1.00 28.07           N  
ATOM    702  CA  HIS A  95      25.917  71.519-228.531  1.00 28.07           C  
ATOM    703  C   HIS A  95      25.783  72.801-227.694  1.00 28.07           C  
ATOM    704  O   HIS A  95      26.642  73.113-226.872  1.00 28.07           O  
ATOM    705  CB  HIS A  95      26.320  71.859-229.972  1.00 28.07           C  
ATOM    706  CG  HIS A  95      27.628  72.576-230.096  1.00 28.07           C  
ATOM    707  ND1 HIS A  95      28.339  73.033-229.007  1.00 28.07           N  
ATOM    708  CD2 HIS A  95      28.341  72.938-231.190  1.00 28.07           C  
ATOM    709  CE1 HIS A  95      29.432  73.648-229.424  1.00 28.07           C  
ATOM    710  NE2 HIS A  95      29.457  73.604-230.744  1.00 28.07           N  
ATOM    711  N   GLN A  96      24.694  73.532-227.892  1.00 28.07           N  
ATOM    712  CA  GLN A  96      24.470  74.779-227.172  1.00 28.07           C  
ATOM    713  C   GLN A  96      24.477  74.719-225.641  1.00 28.07           C  
ATOM    714  O   GLN A  96      24.696  75.741-224.984  1.00 28.07           O  
ATOM    715  CB  GLN A  96      23.156  75.425-227.638  1.00 28.07           C  
ATOM    716  CG  GLN A  96      21.952  74.496-227.634  1.00 28.07           C  
ATOM    717  CD  GLN A  96      21.602  73.997-229.030  1.00 28.07           C  
ATOM    718  OE1 GLN A  96      20.514  74.279-229.547  1.00 28.07           O  
ATOM    719  NE2 GLN A  96      22.523  73.257-229.649  1.00 28.07           N  
ATOM    720  N   PHE A  97      24.257  73.542-225.063  1.00 28.07           N  
ATOM    721  CA  PHE A  97      24.214  73.436-223.602  1.00 28.07           C  
ATOM    722  C   PHE A  97      25.418  72.792-222.926  1.00 28.07           C  
ATOM    723  O   PHE A  97      25.466  72.697-221.703  1.00 28.07           O  
ATOM    724  CB  PHE A  97      22.950  72.683-223.191  1.00 28.07           C  
ATOM    725  CG  PHE A  97      21.725  73.124-223.931  1.00 28.07           C  
ATOM    726  CD1 PHE A  97      21.043  72.239-224.768  1.00 28.07           C  
ATOM    727  CD2 PHE A  97      21.271  74.437-223.828  1.00 28.07           C  
ATOM    728  CE1 PHE A  97      19.930  72.649-225.496  1.00 28.07           C  
ATOM    729  CE2 PHE A  97      20.155  74.861-224.553  1.00 28.07           C  
ATOM    730  CZ  PHE A  97      19.483  73.961-225.391  1.00 28.07           C  
ATOM    731  N   ILE A  98      26.401  72.361-223.703  1.00 28.07           N  
ATOM    732  CA  ILE A  98      27.560  71.705-223.112  1.00 28.07           C  
ATOM    733  C   ILE A  98      28.453  72.603-222.246  1.00 28.07           C  
ATOM    734  O   ILE A  98      28.856  72.207-221.150  1.00 28.07           O  
ATOM    735  CB  ILE A  98      28.423  71.026-224.195  1.00 28.07           C  
ATOM    736  CG1 ILE A  98      29.460  70.131-223.525  1.00 28.07           C  
ATOM    737  CG2 ILE A  98      29.079  72.062-225.075  1.00 28.07           C  
ATOM    738  CD1 ILE A  98      28.848  68.992-222.742  1.00 28.07           C  
ATOM    739  N   GLY A  99      28.752  73.804-222.731  1.00 28.07           N  
ATOM    740  CA  GLY A  99      29.604  74.720-221.991  1.00 28.07           C  
ATOM    741  C   GLY A  99      29.167  74.999-220.565  1.00 28.07           C  
ATOM    742  O   GLY A  99      29.968  74.918-219.632  1.00 28.07           O  
ATOM    743  N   LYS A 100      27.895  75.330-220.386  1.00 28.07           N  
ATOM    744  CA  LYS A 100      27.383  75.620-219.054  1.00 28.07           C  
ATOM    745  C   LYS A 100      27.431  74.392-218.149  1.00 28.07           C  
ATOM    746  O   LYS A 100      27.761  74.489-216.961  1.00 28.07           O  
ATOM    747  CB  LYS A 100      25.939  76.129-219.126  1.00 28.07           C  
ATOM    748  CG  LYS A 100      25.294  76.253-217.748  1.00 28.07           C  
ATOM    749  CD  LYS A 100      23.791  76.499-217.811  1.00 28.07           C  
ATOM    750  CE  LYS A 100      23.170  76.446-216.409  1.00 28.07           C  
ATOM    751  NZ  LYS A 100      21.671  76.504-216.425  1.00 28.07           N  
ATOM    752  N   ILE A 101      27.089  73.238-218.708  1.00 28.07           N  
ATOM    753  CA  ILE A 101      27.087  72.001-217.946  1.00 28.07           C  
ATOM    754  C   ILE A 101      28.488  71.755-217.412  1.00 28.07           C  
ATOM    755  O   ILE A 101      28.673  71.444-216.229  1.00 28.07           O  
ATOM    756  CB  ILE A 101      26.627  70.817-218.837  1.00 28.07           C  
ATOM    757  CG1 ILE A 101      25.165  71.024-219.239  1.00 28.07           C  
ATOM    758  CG2 ILE A 101      26.761  69.503-218.100  1.00 28.07           C  
ATOM    759  CD1 ILE A 101      24.711  70.130-220.374  1.00 28.07           C  
ATOM    760  N   CYS A 102      29.476  71.938-218.282  1.00 28.07           N  
ATOM    761  CA  CYS A 102      30.861  71.720-217.906  1.00 28.07           C  
ATOM    762  C   CYS A 102      31.338  72.509-216.691  1.00 28.07           C  
ATOM    763  O   CYS A 102      31.841  71.906-215.745  1.00 28.07           O  
ATOM    764  CB  CYS A 102      31.790  71.973-219.099  1.00 28.07           C  
ATOM    765  SG  CYS A 102      31.804  70.625-220.334  1.00 28.07           S  
ATOM    766  N   ASP A 103      31.192  73.832-216.667  1.00 28.07           N  
ATOM    767  CA  ASP A 103      31.688  74.531-215.478  1.00 28.07           C  
ATOM    768  C   ASP A 103      30.920  74.160-214.221  1.00 28.07           C  
ATOM    769  O   ASP A 103      31.297  74.547-213.112  1.00 28.07           O  
ATOM    770  CB  ASP A 103      31.655  76.052-215.602  1.00 28.07           C  
ATOM    771  CG  ASP A 103      32.356  76.739-214.406  1.00 28.07           C  
ATOM    772  OD1 ASP A 103      31.812  77.748-213.883  1.00 28.07           O  
ATOM    773  OD2 ASP A 103      33.456  76.263-213.998  1.00 28.07           O  
ATOM    774  N   GLN A 104      29.828  73.430-214.395  1.00 28.07           N  
ATOM    775  CA  GLN A 104      29.055  73.007-213.244  1.00 28.07           C  
ATOM    776  C   GLN A 104      29.707  71.740-212.728  1.00 28.07           C  
ATOM    777  O   GLN A 104      29.756  71.489-211.521  1.00 28.07           O  
ATOM    778  CB  GLN A 104      27.613  72.720-213.641  1.00 28.07           C  
ATOM    779  CG  GLN A 104      26.770  73.950-213.862  1.00 28.07           C  
ATOM    780  CD  GLN A 104      25.355  73.590-214.267  1.00 28.07           C  
ATOM    781  OE1 GLN A 104      25.128  73.060-215.356  1.00 28.07           O  
ATOM    782  NE2 GLN A 104      24.397  73.856-213.388  1.00 28.07           N  
ATOM    783  N   LEU A 105      30.224  70.951-213.662  1.00 28.07           N  
ATOM    784  CA  LEU A 105      30.876  69.698-213.327  1.00 28.07           C  
ATOM    785  C   LEU A 105      32.329  69.879-212.912  1.00 28.07           C  
ATOM    786  O   LEU A 105      32.889  69.029-212.227  1.00 28.07           O  
ATOM    787  CB  LEU A 105      30.802  68.738-214.519  1.00 28.07           C  
ATOM    788  CG  LEU A 105      29.429  68.135-214.823  1.00 28.07           C  
ATOM    789  CD1 LEU A 105      29.527  67.159-215.998  1.00 28.07           C  
ATOM    790  CD2 LEU A 105      28.917  67.430-213.579  1.00 28.07           C  
ATOM    791  N   LYS A 106      32.933  70.991-213.323  1.00 28.07           N  
ATOM    792  CA  LYS A 106      34.337  71.262-213.024  1.00 28.07           C  
ATOM    793  C   LYS A 106      34.681  71.082-211.555  1.00 28.07           C  
ATOM    794  O   LYS A 106      34.164  71.793-210.696  1.00 28.07           O  
ATOM    795  CB  LYS A 106      34.715  72.685-213.466  1.00 28.07           C  
ATOM    796  CG  LYS A 106      36.220  72.992-213.396  1.00 28.07           C  
ATOM    797  CD  LYS A 106      36.514  74.380-213.979  1.00 28.07           C  
ATOM    798  CE  LYS A 106      37.963  74.531-214.486  1.00 28.07           C  
ATOM    799  NZ  LYS A 106      38.969  74.349-213.406  1.00 28.07           N  
ATOM    800  N   GLY A 107      35.557  70.121-211.280  1.00 28.07           N  
ATOM    801  CA  GLY A 107      35.980  69.867-209.916  1.00 28.07           C  
ATOM    802  C   GLY A 107      35.035  68.985-209.130  1.00 28.07           C  
ATOM    803  O   GLY A 107      35.100  68.949-207.904  1.00 28.07           O  
ATOM    804  N   HIS A 108      34.161  68.263-209.819  1.00 28.07           N  
ATOM    805  CA  HIS A 108      33.216  67.393-209.130  1.00 28.07           C  
ATOM    806  C   HIS A 108      33.180  65.966-209.664  1.00 28.07           C  
ATOM    807  O   HIS A 108      32.273  65.197-209.342  1.00 28.07           O  
ATOM    808  CB  HIS A 108      31.812  67.995-209.186  1.00 28.07           C  
ATOM    809  CG  HIS A 108      31.675  69.261-208.405  1.00 28.07           C  
ATOM    810  ND1 HIS A 108      31.624  70.504-209.000  1.00 28.07           N  
ATOM    811  CD2 HIS A 108      31.623  69.479-207.069  1.00 28.07           C  
ATOM    812  CE1 HIS A 108      31.548  71.433-208.064  1.00 28.07           C  
ATOM    813  NE2 HIS A 108      31.546  70.838-206.884  1.00 28.07           N  
ATOM    814  N   LEU A 109      34.173  65.609-210.470  1.00 28.07           N  
ATOM    815  CA  LEU A 109      34.229  64.274-211.037  1.00 28.07           C  
ATOM    816  C   LEU A 109      35.231  63.435-210.259  1.00 28.07           C  
ATOM    817  O   LEU A 109      36.065  63.980-209.537  1.00 28.07           O  
ATOM    818  CB  LEU A 109      34.652  64.353-212.502  1.00 28.07           C  
ATOM    819  CG  LEU A 109      33.880  65.338-213.381  1.00 28.07           C  
ATOM    820  CD1 LEU A 109      34.398  65.258-214.815  1.00 28.07           C  
ATOM    821  CD2 LEU A 109      32.396  65.018-213.327  1.00 28.07           C  
ATOM    822  N   LYS A 110      35.142  62.114-210.395  1.00 28.07           N  
ATOM    823  CA  LYS A 110      36.069  61.225-209.713  1.00 28.07           C  
ATOM    824  C   LYS A 110      37.451  61.397-210.314  1.00 28.07           C  
ATOM    825  O   LYS A 110      37.598  61.735-211.493  1.00 28.07           O  
ATOM    826  CB  LYS A 110      35.642  59.762-209.853  1.00 28.07           C  
ATOM    827  CG  LYS A 110      34.506  59.350-208.938  1.00 28.07           C  
ATOM    828  CD  LYS A 110      34.243  57.851-209.037  1.00 28.07           C  
ATOM    829  CE  LYS A 110      35.418  57.030-208.519  1.00 28.07           C  
ATOM    830  NZ  LYS A 110      35.140  55.572-208.588  1.00 28.07           N  
ATOM    831  N   ALA A 111      38.462  61.141-209.498  1.00 28.07           N  
ATOM    832  CA  ALA A 111      39.840  61.288-209.921  1.00 28.07           C  
ATOM    833  C   ALA A 111      40.166  60.741-211.313  1.00 28.07           C  
ATOM    834  O   ALA A 111      40.665  61.489-212.165  1.00 28.07           O  
ATOM    835  CB  ALA A 111      40.759  60.660-208.886  1.00 28.07           C  
ATOM    836  N   ASN A 112      39.886  59.459-211.557  1.00 28.07           N  
ATOM    837  CA  ASN A 112      40.216  58.863-212.854  1.00 28.07           C  
ATOM    838  C   ASN A 112      39.048  58.702-213.819  1.00 28.07           C  
ATOM    839  O   ASN A 112      39.019  57.779-214.634  1.00 28.07           O  
ATOM    840  CB  ASN A 112      40.893  57.507-212.636  1.00 28.07           C  
ATOM    841  CG  ASN A 112      42.078  57.597-211.685  1.00 28.07           C  
ATOM    842  OD1 ASN A 112      42.900  58.515-211.779  1.00 28.07           O  
ATOM    843  ND2 ASN A 112      42.174  56.640-210.765  1.00 28.07           N  
ATOM    844  N   PRO A 113      38.085  59.607-213.735  1.00 28.07           N  
ATOM    845  CA  PRO A 113      36.923  59.541-214.604  1.00 28.07           C  
ATOM    846  C   PRO A 113      37.282  59.788-216.069  1.00 28.07           C  
ATOM    847  O   PRO A 113      38.131  60.628-216.380  1.00 28.07           O  
ATOM    848  CB  PRO A 113      35.889  60.551-214.147  1.00 28.07           C  
ATOM    849  N   THR A 114      36.640  59.045-216.967  1.00 28.07           N  
ATOM    850  CA  THR A 114      36.862  59.229-218.396  1.00 28.07           C  
ATOM    851  C   THR A 114      35.535  59.599-219.064  1.00 28.07           C  
ATOM    852  O   THR A 114      34.460  59.421-218.483  1.00 28.07           O  
ATOM    853  CB  THR A 114      37.437  57.966-219.056  1.00 28.07           C  
ATOM    854  OG1 THR A 114      36.525  56.875-218.886  1.00 28.07           O  
ATOM    855  CG2 THR A 114      38.775  57.613-218.427  1.00 28.07           C  
ATOM    856  N   GLY A 115      35.614  60.133-220.280  1.00 28.07           N  
ATOM    857  CA  GLY A 115      34.408  60.523-220.979  1.00 28.07           C  
ATOM    858  C   GLY A 115      34.454  60.359-222.482  1.00 28.07           C  
ATOM    859  O   GLY A 115      35.509  60.421-223.108  1.00 28.07           O  
ATOM    860  N   ILE A 116      33.283  60.146-223.060  1.00 28.07           N  
ATOM    861  CA  ILE A 116      33.144  59.978-224.491  1.00 28.07           C  
ATOM    862  C   ILE A 116      32.088  60.985-224.938  1.00 28.07           C  
ATOM    863  O   ILE A 116      31.034  61.099-224.311  1.00 28.07           O  
ATOM    864  CB  ILE A 116      32.687  58.543-224.833  1.00 28.07           C  
ATOM    865  CG1 ILE A 116      32.610  58.370-226.350  1.00 28.07           C  
ATOM    866  CG2 ILE A 116      31.341  58.256-224.184  1.00 28.07           C  
ATOM    867  CD1 ILE A 116      32.292  56.968-226.789  1.00 28.07           C  
ATOM    868  N   SER A 117      32.372  61.724-226.007  1.00 28.07           N  
ATOM    869  CA  SER A 117      31.428  62.717-226.505  1.00 28.07           C  
ATOM    870  C   SER A 117      30.716  62.274-227.776  1.00 28.07           C  
ATOM    871  O   SER A 117      31.341  61.762-228.703  1.00 28.07           O  
ATOM    872  CB  SER A 117      32.138  64.043-226.767  1.00 28.07           C  
ATOM    873  OG  SER A 117      31.226  65.013-227.253  1.00 28.07           O  
ATOM    874  N   LEU A 118      29.402  62.480-227.810  1.00 28.07           N  
ATOM    875  CA  LEU A 118      28.584  62.115-228.964  1.00 28.07           C  
ATOM    876  C   LEU A 118      28.058  63.396-229.623  1.00 28.07           C  
ATOM    877  O   LEU A 118      27.305  63.352-230.594  1.00 28.07           O  
ATOM    878  CB  LEU A 118      27.413  61.225-228.516  1.00 28.07           C  
ATOM    879  CG  LEU A 118      27.700  59.792-228.038  1.00 28.07           C  
ATOM    880  CD1 LEU A 118      28.784  59.777-226.973  1.00 28.07           C  
ATOM    881  CD2 LEU A 118      26.410  59.173-227.504  1.00 28.07           C  
ATOM    882  N   ILE A 119      28.489  64.534-229.088  1.00 28.07           N  
ATOM    883  CA  ILE A 119      28.067  65.841-229.580  1.00 28.07           C  
ATOM    884  C   ILE A 119      28.660  66.199-230.947  1.00 28.07           C  
ATOM    885  O   ILE A 119      29.860  66.076-231.165  1.00 28.07           O  
ATOM    886  CB  ILE A 119      28.443  66.934-228.559  1.00 28.07           C  
ATOM    887  CG1 ILE A 119      27.971  66.515-227.162  1.00 28.07           C  
ATOM    888  CG2 ILE A 119      27.805  68.259-228.956  1.00 28.07           C  
ATOM    889  CD1 ILE A 119      28.393  67.442-226.048  1.00 28.07           C  
ATOM    890  N   LYS A 120      27.812  66.646-231.866  1.00 28.07           N  
ATOM    891  CA  LYS A 120      28.274  67.008-233.200  1.00 28.07           C  
ATOM    892  C   LYS A 120      28.239  68.505-233.471  1.00 28.07           C  
ATOM    893  O   LYS A 120      27.177  69.125-233.541  1.00 28.07           O  
ATOM    894  CB  LYS A 120      27.472  66.250-234.255  1.00 28.07           C  
ATOM    895  CG  LYS A 120      27.427  64.786-233.939  1.00 28.07           C  
ATOM    896  CD  LYS A 120      27.248  63.905-235.140  1.00 28.07           C  
ATOM    897  CE  LYS A 120      27.200  62.466-234.664  1.00 28.07           C  
ATOM    898  NZ  LYS A 120      27.055  61.463-235.748  1.00 28.07           N  
ATOM    899  N   GLY A 121      29.434  69.063-233.613  1.00 28.07           N  
ATOM    900  CA  GLY A 121      29.605  70.474-233.867  1.00 28.07           C  
ATOM    901  C   GLY A 121      31.071  70.791-233.674  1.00 28.07           C  
ATOM    902  O   GLY A 121      31.879  69.884-233.470  1.00 28.07           O  
ATOM    903  N   VAL A 122      31.418  72.071-233.741  1.00 28.07           N  
ATOM    904  CA  VAL A 122      32.795  72.506-233.572  1.00 28.07           C  
ATOM    905  C   VAL A 122      32.790  73.841-232.863  1.00 28.07           C  
ATOM    906  O   VAL A 122      31.786  74.551-232.882  1.00 28.07           O  
ATOM    907  CB  VAL A 122      33.498  72.724-234.928  1.00 28.07           C  
ATOM    908  CG1 VAL A 122      33.589  71.423-235.699  1.00 28.07           C  
ATOM    909  CG2 VAL A 122      32.747  73.779-235.729  1.00 28.07           C  
ATOM    910  N   ASP A 123      33.908  74.178-232.231  1.00 28.07           N  
ATOM    911  CA  ASP A 123      34.045  75.461-231.558  1.00 28.07           C  
ATOM    912  C   ASP A 123      35.241  76.181-232.156  1.00 28.07           C  
ATOM    913  O   ASP A 123      35.871  75.694-233.100  1.00 28.07           O  
ATOM    914  CB  ASP A 123      34.258  75.293-230.052  1.00 28.07           C  
ATOM    915  CG  ASP A 123      33.018  74.805-229.339  1.00 28.07           C  
ATOM    916  OD1 ASP A 123      31.906  75.271-229.683  1.00 28.07           O  
ATOM    917  OD2 ASP A 123      33.161  73.965-228.422  1.00 28.07           O  
ATOM    918  N   GLU A 124      35.559  77.340-231.601  1.00 28.07           N  
ATOM    919  CA  GLU A 124      36.685  78.111-232.097  1.00 28.07           C  
ATOM    920  C   GLU A 124      37.582  78.556-230.946  1.00 28.07           C  
ATOM    921  O   GLU A 124      37.095  79.020-229.910  1.00 28.07           O  
ATOM    922  CB  GLU A 124      36.177  79.336-232.849  1.00 28.07           C  
ATOM    923  CG  GLU A 124      36.862  79.556-234.174  1.00 28.07           C  
ATOM    924  CD  GLU A 124      36.746  80.995-234.660  1.00 28.07           C  
ATOM    925  OE1 GLU A 124      35.646  81.594-234.530  1.00 28.07           O  
ATOM    926  OE2 GLU A 124      37.760  81.516-235.181  1.00 28.07           O  
ATOM    927  N   GLY A 125      38.890  78.394-231.131  1.00 28.07           N  
ATOM    928  CA  GLY A 125      39.855  78.807-230.125  1.00 28.07           C  
ATOM    929  C   GLY A 125      40.631  79.971-230.717  1.00 28.07           C  
ATOM    930  O   GLY A 125      40.419  80.299-231.894  1.00 28.07           O  
ATOM    931  N   PRO A 126      41.538  80.616-229.959  1.00 28.07           N  
ATOM    932  CA  PRO A 126      42.295  81.744-230.509  1.00 28.07           C  
ATOM    933  C   PRO A 126      42.650  81.533-231.969  1.00 28.07           C  
ATOM    934  O   PRO A 126      42.023  82.104-232.861  1.00 28.07           O  
ATOM    935  CB  PRO A 126      43.529  81.796-229.612  1.00 28.07           C  
ATOM    936  CG  PRO A 126      42.923  81.457-228.264  1.00 28.07           C  
ATOM    937  CD  PRO A 126      42.032  80.265-228.614  1.00 28.07           C  
ATOM    938  N   ASN A 127      43.637  80.690-232.222  1.00 28.07           N  
ATOM    939  CA  ASN A 127      44.031  80.468-233.599  1.00 28.07           C  
ATOM    940  C   ASN A 127      43.361  79.245-234.234  1.00 28.07           C  
ATOM    941  O   ASN A 127      43.907  78.133-234.204  1.00 28.07           O  
ATOM    942  CB  ASN A 127      45.553  80.345-233.676  1.00 28.07           C  
ATOM    943  CG  ASN A 127      46.095  79.350-232.669  1.00 28.07           C  
ATOM    944  OD1 ASN A 127      45.318  78.671-231.973  1.00 28.07           O  
ATOM    945  ND2 ASN A 127      47.428  79.246-232.582  1.00 28.07           N  
ATOM    946  N   GLY A 128      42.162  79.449-234.775  1.00 28.07           N  
ATOM    947  CA  GLY A 128      41.461  78.371-235.456  1.00 28.07           C  
ATOM    948  C   GLY A 128      40.488  77.438-234.747  1.00 28.07           C  
ATOM    949  O   GLY A 128      39.889  77.758-233.709  1.00 28.07           O  
ATOM    950  N   LEU A 129      40.343  76.260-235.349  1.00 28.07           N  
ATOM    951  CA  LEU A 129      39.452  75.206-234.881  1.00 28.07           C  
ATOM    952  C   LEU A 129      39.732  74.676-233.473  1.00 28.07           C  
ATOM    953  O   LEU A 129      40.872  74.650-233.005  1.00 28.07           O  
ATOM    954  CB  LEU A 129      39.489  74.035-235.873  1.00 28.07           C  
ATOM    955  CG  LEU A 129      38.671  72.776-235.572  1.00 28.07           C  
ATOM    956  CD1 LEU A 129      37.187  73.120-235.601  1.00 28.07           C  
ATOM    957  CD2 LEU A 129      38.975  71.697-236.602  1.00 28.07           C  
ATOM    958  N   LYS A 130      38.663  74.261-232.807  1.00 28.07           N  
ATOM    959  CA  LYS A 130      38.741  73.690-231.474  1.00 28.07           C  
ATOM    960  C   LYS A 130      37.572  72.726-231.339  1.00 28.07           C  
ATOM    961  O   LYS A 130      36.409  73.133-231.395  1.00 28.07           O  
ATOM    962  CB  LYS A 130      38.661  74.768-230.393  1.00 28.07           C  
ATOM    963  CG  LYS A 130      38.993  74.211-229.020  1.00 28.07           C  
ATOM    964  CD  LYS A 130      39.499  75.276-228.052  1.00 28.07           C  
ATOM    965  CE  LYS A 130      40.105  74.625-226.798  1.00 28.07           C  
ATOM    966  NZ  LYS A 130      41.263  73.721-227.119  1.00 28.07           N  
ATOM    967  N   LEU A 131      37.895  71.447-231.174  1.00 28.07           N  
ATOM    968  CA  LEU A 131      36.894  70.395-231.055  1.00 28.07           C  
ATOM    969  C   LEU A 131      36.159  70.401-229.721  1.00 28.07           C  
ATOM    970  O   LEU A 131      36.758  70.669-228.674  1.00 28.07           O  
ATOM    971  CB  LEU A 131      37.566  69.040-231.259  1.00 28.07           C  
ATOM    972  CG  LEU A 131      38.334  68.903-232.574  1.00 28.07           C  
ATOM    973  CD1 LEU A 131      39.108  67.606-232.577  1.00 28.07           C  
ATOM    974  CD2 LEU A 131      37.366  68.956-233.740  1.00 28.07           C  
ATOM    975  N   ILE A 132      34.858  70.104-229.767  1.00 28.07           N  
ATOM    976  CA  ILE A 132      34.021  70.044-228.565  1.00 28.07           C  
ATOM    977  C   ILE A 132      34.628  69.090-227.529  1.00 28.07           C  
ATOM    978  O   ILE A 132      34.767  69.452-226.359  1.00 28.07           O  
ATOM    979  CB  ILE A 132      32.602  69.553-228.891  1.00 28.07           C  
ATOM    980  CG1 ILE A 132      31.918  70.520-229.852  1.00 28.07           C  
ATOM    981  CG2 ILE A 132      31.800  69.400-227.615  1.00 28.07           C  
ATOM    982  CD1 ILE A 132      30.612  69.982-230.411  1.00 28.07           C  
ATOM    983  N   SER A 133      34.988  67.880-227.953  1.00 28.07           N  
ATOM    984  CA  SER A 133      35.578  66.920-227.028  1.00 28.07           C  
ATOM    985  C   SER A 133      36.807  67.547-226.362  1.00 28.07           C  
ATOM    986  O   SER A 133      37.037  67.346-225.170  1.00 28.07           O  
ATOM    987  CB  SER A 133      35.965  65.628-227.746  1.00 28.07           C  
ATOM    988  OG  SER A 133      37.120  65.810-228.534  1.00 28.07           O  
ATOM    989  N   GLU A 134      37.590  68.313-227.121  1.00 28.07           N  
ATOM    990  CA  GLU A 134      38.766  68.962-226.547  1.00 28.07           C  
ATOM    991  C   GLU A 134      38.347  69.987-225.505  1.00 28.07           C  
ATOM    992  O   GLU A 134      38.948  70.079-224.439  1.00 28.07           O  
ATOM    993  CB  GLU A 134      39.602  69.660-227.620  1.00 28.07           C  
ATOM    994  CG  GLU A 134      40.400  68.716-228.506  1.00 28.07           C  
ATOM    995  CD  GLU A 134      41.273  69.458-229.508  1.00 28.07           C  
ATOM    996  OE1 GLU A 134      42.052  68.792-230.236  1.00 28.07           O  
ATOM    997  OE2 GLU A 134      41.173  70.705-229.563  1.00 28.07           O  
ATOM    998  N   VAL A 135      37.316  70.760-225.808  1.00 28.07           N  
ATOM    999  CA  VAL A 135      36.843  71.758-224.865  1.00 28.07           C  
ATOM   1000  C   VAL A 135      36.383  71.092-223.570  1.00 28.07           C  
ATOM   1001  O   VAL A 135      36.629  71.613-222.483  1.00 28.07           O  
ATOM   1002  CB  VAL A 135      35.679  72.576-225.458  1.00 28.07           C  
ATOM   1003  CG1 VAL A 135      35.213  73.609-224.466  1.00 28.07           C  
ATOM   1004  CG2 VAL A 135      36.123  73.248-226.747  1.00 28.07           C  
ATOM   1005  N   ILE A 136      35.717  69.941-223.685  1.00 28.07           N  
ATOM   1006  CA  ILE A 136      35.235  69.201-222.514  1.00 28.07           C  
ATOM   1007  C   ILE A 136      36.412  68.641-221.716  1.00 28.07           C  
ATOM   1008  O   ILE A 136      36.461  68.788-220.493  1.00 28.07           O  
ATOM   1009  CB  ILE A 136      34.324  68.014-222.909  1.00 28.07           C  
ATOM   1010  CG1 ILE A 136      33.097  68.521-223.666  1.00 28.07           C  
ATOM   1011  CG2 ILE A 136      33.885  67.256-221.659  1.00 28.07           C  
ATOM   1012  CD1 ILE A 136      32.150  67.418-224.105  1.00 28.07           C  
ATOM   1013  N   GLY A 137      37.346  68.000-222.416  1.00 28.07           N  
ATOM   1014  CA  GLY A 137      38.510  67.427-221.767  1.00 28.07           C  
ATOM   1015  C   GLY A 137      39.354  68.432-220.997  1.00 28.07           C  
ATOM   1016  O   GLY A 137      39.774  68.171-219.875  1.00 28.07           O  
ATOM   1017  N   GLU A 138      39.596  69.589-221.598  1.00 28.07           N  
ATOM   1018  CA  GLU A 138      40.402  70.632-220.977  1.00 28.07           C  
ATOM   1019  C   GLU A 138      39.717  71.295-219.787  1.00 28.07           C  
ATOM   1020  O   GLU A 138      40.349  71.575-218.765  1.00 28.07           O  
ATOM   1021  CB  GLU A 138      40.768  71.686-222.027  1.00 28.07           C  
ATOM   1022  CG  GLU A 138      41.933  71.272-222.925  1.00 28.07           C  
ATOM   1023  CD  GLU A 138      41.980  72.030-224.254  1.00 28.07           C  
ATOM   1024  OE1 GLU A 138      41.798  73.272-224.252  1.00 28.07           O  
ATOM   1025  OE2 GLU A 138      42.210  71.376-225.301  1.00 28.07           O  
ATOM   1026  N   ARG A 139      38.420  71.539-219.920  1.00 28.07           N  
ATOM   1027  CA  ARG A 139      37.638  72.179-218.871  1.00 28.07           C  
ATOM   1028  C   ARG A 139      37.429  71.246-217.668  1.00 28.07           C  
ATOM   1029  O   ARG A 139      37.514  71.677-216.515  1.00 28.07           O  
ATOM   1030  CB  ARG A 139      36.287  72.590-219.445  1.00 28.07           C  
ATOM   1031  CG  ARG A 139      35.814  74.001-219.106  1.00 28.07           C  
ATOM   1032  CD  ARG A 139      34.382  74.161-219.629  1.00 28.07           C  
ATOM   1033  NE  ARG A 139      33.741  75.438-219.326  1.00 28.07           N  
ATOM   1034  CZ  ARG A 139      33.808  76.059-218.155  1.00 28.07           C  
ATOM   1035  NH1 ARG A 139      34.505  75.543-217.147  1.00 28.07           N  
ATOM   1036  NH2 ARG A 139      33.142  77.193-217.981  1.00 28.07           N  
ATOM   1037  N   LEU A 140      37.160  69.970-217.938  1.00 28.07           N  
ATOM   1038  CA  LEU A 140      36.924  68.996-216.875  1.00 28.07           C  
ATOM   1039  C   LEU A 140      38.182  68.227-216.514  1.00 28.07           C  
ATOM   1040  O   LEU A 140      38.182  67.428-215.582  1.00 28.07           O  
ATOM   1041  CB  LEU A 140      35.841  68.001-217.294  1.00 28.07           C  
ATOM   1042  CG  LEU A 140      34.448  68.559-217.595  1.00 28.07           C  
ATOM   1043  CD1 LEU A 140      33.538  67.419-218.044  1.00 28.07           C  
ATOM   1044  CD2 LEU A 140      33.891  69.261-216.351  1.00 28.07           C  
ATOM   1045  N   GLY A 141      39.250  68.465-217.264  1.00 28.07           N  
ATOM   1046  CA  GLY A 141      40.496  67.777-217.000  1.00 28.07           C  
ATOM   1047  C   GLY A 141      40.379  66.263-217.033  1.00 28.07           C  
ATOM   1048  O   GLY A 141      40.843  65.589-216.108  1.00 28.07           O  
ATOM   1049  N   ILE A 142      39.759  65.716-218.077  1.00 28.07           N  
ATOM   1050  CA  ILE A 142      39.628  64.263-218.191  1.00 28.07           C  
ATOM   1051  C   ILE A 142      39.863  63.797-219.631  1.00 28.07           C  
ATOM   1052  O   ILE A 142      39.618  64.541-220.578  1.00 28.07           O  
ATOM   1053  CB  ILE A 142      38.228  63.766-217.713  1.00 28.07           C  
ATOM   1054  CG1 ILE A 142      37.142  64.146-218.719  1.00 28.07           C  
ATOM   1055  CG2 ILE A 142      37.886  64.386-216.367  1.00 28.07           C  
ATOM   1056  CD1 ILE A 142      35.760  63.657-218.323  1.00 28.07           C  
ATOM   1057  N   PRO A 143      40.367  62.565-219.809  1.00 28.07           N  
ATOM   1058  CA  PRO A 143      40.641  61.984-221.130  1.00 28.07           C  
ATOM   1059  C   PRO A 143      39.338  61.829-221.898  1.00 28.07           C  
ATOM   1060  O   PRO A 143      38.317  61.453-221.320  1.00 28.07           O  
ATOM   1061  CB  PRO A 143      41.269  60.636-220.792  1.00 28.07           C  
ATOM   1062  CG  PRO A 143      41.914  60.894-219.485  1.00 28.07           C  
ATOM   1063  CD  PRO A 143      40.855  61.671-218.751  1.00 28.07           C  
ATOM   1064  N   MET A 144      39.379  62.100-223.197  1.00 28.07           N  
ATOM   1065  CA  MET A 144      38.173  62.034-224.017  1.00 28.07           C  
ATOM   1066  C   MET A 144      38.228  61.141-225.252  1.00 28.07           C  
ATOM   1067  O   MET A 144      39.283  60.924-225.844  1.00 28.07           O  
ATOM   1068  CB  MET A 144      37.787  63.452-224.444  1.00 28.07           C  
ATOM   1069  CG  MET A 144      37.271  64.329-223.324  1.00 28.07           C  
ATOM   1070  SD  MET A 144      35.537  63.982-223.060  1.00 28.07           S  
ATOM   1071  CE  MET A 144      35.509  63.626-221.407  1.00 28.07           C  
ATOM   1072  N   SER A 145      37.059  60.629-225.623  1.00 28.07           N  
ATOM   1073  CA  SER A 145      36.889  59.780-226.797  1.00 28.07           C  
ATOM   1074  C   SER A 145      35.655  60.290-227.504  1.00 28.07           C  
ATOM   1075  O   SER A 145      34.984  61.195-227.014  1.00 28.07           O  
ATOM   1076  CB  SER A 145      36.658  58.320-226.408  1.00 28.07           C  
ATOM   1077  OG  SER A 145      37.845  57.717-225.944  1.00 28.07           O  
ATOM   1078  N   VAL A 146      35.358  59.710-228.659  1.00 28.07           N  
ATOM   1079  CA  VAL A 146      34.180  60.097-229.416  1.00 28.07           C  
ATOM   1080  C   VAL A 146      33.504  58.878-230.027  1.00 28.07           C  
ATOM   1081  O   VAL A 146      34.128  57.835-230.224  1.00 28.07           O  
ATOM   1082  CB  VAL A 146      34.518  61.090-230.562  1.00 28.07           C  
ATOM   1083  CG1 VAL A 146      34.947  62.434-229.989  1.00 28.07           C  
ATOM   1084  CG2 VAL A 146      35.601  60.507-231.463  1.00 28.07           C  
ATOM   1085  N   LEU A 147      32.212  59.025-230.299  1.00 28.07           N  
ATOM   1086  CA  LEU A 147      31.404  57.990-230.923  1.00 28.07           C  
ATOM   1087  C   LEU A 147      30.660  58.738-232.033  1.00 28.07           C  
ATOM   1088  O   LEU A 147      29.871  59.645-231.765  1.00 28.07           O  
ATOM   1089  CB  LEU A 147      30.433  57.388-229.907  1.00 28.07           C  
ATOM   1090  CG  LEU A 147      29.550  56.242-230.417  1.00 28.07           C  
ATOM   1091  CD1 LEU A 147      29.204  55.322-229.253  1.00 28.07           C  
ATOM   1092  CD2 LEU A 147      28.298  56.801-231.093  1.00 28.07           C  
ATOM   1093  N   MET A 148      30.939  58.372-233.278  1.00 28.07           N  
ATOM   1094  CA  MET A 148      30.343  59.041-234.426  1.00 28.07           C  
ATOM   1095  C   MET A 148      30.020  58.054-235.544  1.00 28.07           C  
ATOM   1096  O   MET A 148      30.893  57.310-235.988  1.00 28.07           O  
ATOM   1097  CB  MET A 148      31.325  60.093-234.952  1.00 28.07           C  
ATOM   1098  CG  MET A 148      31.744  61.164-233.950  1.00 28.07           C  
ATOM   1099  SD  MET A 148      30.473  62.413-233.656  1.00 28.07           S  
ATOM   1100  CE  MET A 148      30.671  62.746-231.917  1.00 28.07           C  
ATOM   1101  N   GLY A 149      28.773  58.059-236.006  1.00 28.07           N  
ATOM   1102  CA  GLY A 149      28.380  57.151-237.071  1.00 28.07           C  
ATOM   1103  C   GLY A 149      26.984  57.410-237.609  1.00 28.07           C  
ATOM   1104  O   GLY A 149      26.288  58.289-237.105  1.00 28.07           O  
ATOM   1105  N   ALA A 150      26.581  56.663-238.638  1.00 28.07           N  
ATOM   1106  CA  ALA A 150      25.249  56.814-239.225  1.00 28.07           C  
ATOM   1107  C   ALA A 150      24.263  56.244-238.211  1.00 28.07           C  
ATOM   1108  O   ALA A 150      23.940  55.063-238.253  1.00 28.07           O  
ATOM   1109  CB  ALA A 150      25.166  56.051-240.540  1.00 28.07           C  
ATOM   1110  N   ASN A 151      23.775  57.091-237.307  1.00 28.07           N  
ATOM   1111  CA  ASN A 151      22.885  56.624-236.247  1.00 28.07           C  
ATOM   1112  C   ASN A 151      21.579  57.364-235.968  1.00 28.07           C  
ATOM   1113  O   ASN A 151      21.395  57.864-234.861  1.00 28.07           O  
ATOM   1114  CB  ASN A 151      23.666  56.557-234.931  1.00 28.07           C  
ATOM   1115  CG  ASN A 151      25.008  55.876-235.084  1.00 28.07           C  
ATOM   1116  OD1 ASN A 151      25.141  54.899-235.822  1.00 28.07           O  
ATOM   1117  ND2 ASN A 151      26.007  56.376-234.372  1.00 28.07           N  
ATOM   1118  N   ILE A 152      20.674  57.426-236.941  1.00 28.07           N  
ATOM   1119  CA  ILE A 152      19.384  58.075-236.719  1.00 28.07           C  
ATOM   1120  C   ILE A 152      18.817  57.381-235.481  1.00 28.07           C  
ATOM   1121  O   ILE A 152      18.597  56.173-235.491  1.00 28.07           O  
ATOM   1122  CB  ILE A 152      18.411  57.829-237.883  1.00 28.07           C  
ATOM   1123  CG1 ILE A 152      19.069  58.191-239.218  1.00 28.07           C  
ATOM   1124  CG2 ILE A 152      17.137  58.635-237.660  1.00 28.07           C  
ATOM   1125  CD1 ILE A 152      19.183  59.682-239.493  1.00 28.07           C  
ATOM   1126  N   ALA A 153      18.581  58.153-234.425  1.00 28.07           N  
ATOM   1127  CA  ALA A 153      18.086  57.616-233.161  1.00 28.07           C  
ATOM   1128  C   ALA A 153      16.869  56.704-233.246  1.00 28.07           C  
ATOM   1129  O   ALA A 153      16.892  55.605-232.699  1.00 28.07           O  
ATOM   1130  CB  ALA A 153      17.813  58.755-232.181  1.00 28.07           C  
ATOM   1131  N   SER A 154      15.814  57.153-233.920  1.00 28.07           N  
ATOM   1132  CA  SER A 154      14.592  56.362-234.042  1.00 28.07           C  
ATOM   1133  C   SER A 154      14.859  54.940-234.520  1.00 28.07           C  
ATOM   1134  O   SER A 154      14.236  53.992-234.047  1.00 28.07           O  
ATOM   1135  CB  SER A 154      13.613  57.041-234.998  1.00 28.07           C  
ATOM   1136  OG  SER A 154      14.163  57.127-236.297  1.00 28.07           O  
ATOM   1137  N   GLU A 155      15.789  54.797-235.460  1.00 28.07           N  
ATOM   1138  CA  GLU A 155      16.132  53.486-235.993  1.00 28.07           C  
ATOM   1139  C   GLU A 155      16.981  52.677-235.011  1.00 28.07           C  
ATOM   1140  O   GLU A 155      16.784  51.474-234.868  1.00 28.07           O  
ATOM   1141  CB  GLU A 155      16.850  53.637-237.338  1.00 28.07           C  
ATOM   1142  CG  GLU A 155      15.901  53.787-238.520  1.00 28.07           C  
ATOM   1143  CD  GLU A 155      16.607  54.134-239.825  1.00 28.07           C  
ATOM   1144  OE1 GLU A 155      17.792  53.773-239.995  1.00 28.07           O  
ATOM   1145  OE2 GLU A 155      15.967  54.757-240.698  1.00 28.07           O  
ATOM   1146  N   VAL A 156      17.913  53.340-234.334  1.00 28.07           N  
ATOM   1147  CA  VAL A 156      18.767  52.670-233.354  1.00 28.07           C  
ATOM   1148  C   VAL A 156      17.891  52.137-232.231  1.00 28.07           C  
ATOM   1149  O   VAL A 156      18.147  51.069-231.683  1.00 28.07           O  
ATOM   1150  CB  VAL A 156      19.817  53.642-232.740  1.00 28.07           C  
ATOM   1151  CG1 VAL A 156      20.646  52.927-231.679  1.00 28.07           C  
ATOM   1152  CG2 VAL A 156      20.711  54.192-233.831  1.00 28.07           C  
ATOM   1153  N   ALA A 157      16.854  52.894-231.896  1.00 28.07           N  
ATOM   1154  CA  ALA A 157      15.927  52.504-230.844  1.00 28.07           C  
ATOM   1155  C   ALA A 157      15.021  51.361-231.303  1.00 28.07           C  
ATOM   1156  O   ALA A 157      14.501  50.611-230.480  1.00 28.07           O  
ATOM   1157  CB  ALA A 157      15.090  53.701-230.414  1.00 28.07           C  
ATOM   1158  N   ASP A 158      14.827  51.235-232.612  1.00 28.07           N  
ATOM   1159  CA  ASP A 158      14.001  50.158-233.152  1.00 28.07           C  
ATOM   1160  C   ASP A 158      14.852  48.908-233.384  1.00 28.07           C  
ATOM   1161  O   ASP A 158      14.393  47.940-233.983  1.00 28.07           O  
ATOM   1162  CB  ASP A 158      13.343  50.570-234.478  1.00 28.07           C  
ATOM   1163  CG  ASP A 158      12.088  51.413-234.286  1.00 28.07           C  
ATOM   1164  OD1 ASP A 158      11.435  51.307-233.229  1.00 28.07           O  
ATOM   1165  OD2 ASP A 158      11.733  52.168-235.212  1.00 28.07           O  
ATOM   1166  N   GLU A 159      16.097  48.948-232.911  1.00 28.07           N  
ATOM   1167  CA  GLU A 159      17.042  47.841-233.051  1.00 28.07           C  
ATOM   1168  C   GLU A 159      17.386  47.424-234.485  1.00 28.07           C  
ATOM   1169  O   GLU A 159      17.733  46.270-234.733  1.00 28.07           O  
ATOM   1170  CB  GLU A 159      16.549  46.626-232.252  1.00 28.07           C  
ATOM   1171  CG  GLU A 159      16.825  46.760-230.759  1.00 28.07           C  
ATOM   1172  CD  GLU A 159      16.237  45.637-229.933  1.00 28.07           C  
ATOM   1173  OE1 GLU A 159      16.540  44.460-230.224  1.00 28.07           O  
ATOM   1174  OE2 GLU A 159      15.478  45.931-228.986  1.00 28.07           O  
ATOM   1175  N   LYS A 160      17.303  48.365-235.422  1.00 28.07           N  
ATOM   1176  CA  LYS A 160      17.630  48.089-236.821  1.00 28.07           C  
ATOM   1177  C   LYS A 160      19.147  48.159-237.022  1.00 28.07           C  
ATOM   1178  O   LYS A 160      19.800  49.087-236.552  1.00 28.07           O  
ATOM   1179  CB  LYS A 160      16.929  49.096-237.733  1.00 28.07           C  
ATOM   1180  CG  LYS A 160      15.416  49.020-237.659  1.00 28.07           C  
ATOM   1181  CD  LYS A 160      14.741  49.964-238.648  1.00 28.07           C  
ATOM   1182  CE  LYS A 160      13.215  49.869-238.547  1.00 28.07           C  
ATOM   1183  NZ  LYS A 160      12.527  50.657-239.604  1.00 28.07           N  
ATOM   1184  N   PHE A 161      19.700  47.183-237.732  1.00 28.07           N  
ATOM   1185  CA  PHE A 161      21.143  47.124-237.949  1.00 28.07           C  
ATOM   1186  C   PHE A 161      21.837  48.399-238.432  1.00 28.07           C  
ATOM   1187  O   PHE A 161      21.419  49.024-239.409  1.00 28.07           O  
ATOM   1188  CB  PHE A 161      21.504  46.005-238.923  1.00 28.07           C  
ATOM   1189  CG  PHE A 161      22.979  45.791-239.040  1.00 28.07           C  
ATOM   1190  CD1 PHE A 161      23.658  45.038-238.088  1.00 28.07           C  
ATOM   1191  CD2 PHE A 161      23.710  46.433-240.032  1.00 28.07           C  
ATOM   1192  CE1 PHE A 161      25.045  44.931-238.116  1.00 28.07           C  
ATOM   1193  CE2 PHE A 161      25.097  46.332-240.065  1.00 28.07           C  
ATOM   1194  CZ  PHE A 161      25.765  45.579-239.102  1.00 28.07           C  
ATOM   1195  N   CYS A 162      22.917  48.760-237.747  1.00 28.07           N  
ATOM   1196  CA  CYS A 162      23.707  49.931-238.101  1.00 28.07           C  
ATOM   1197  C   CYS A 162      25.078  49.842-237.437  1.00 28.07           C  
ATOM   1198  O   CYS A 162      25.328  48.946-236.631  1.00 28.07           O  
ATOM   1199  CB  CYS A 162      22.993  51.219-237.678  1.00 28.07           C  
ATOM   1200  SG  CYS A 162      22.815  51.439-235.919  1.00 28.07           S  
ATOM   1201  N   GLU A 163      25.968  50.762-237.789  1.00 28.07           N  
ATOM   1202  CA  GLU A 163      27.309  50.765-237.222  1.00 28.07           C  
ATOM   1203  C   GLU A 163      27.609  52.147-236.657  1.00 28.07           C  
ATOM   1204  O   GLU A 163      26.820  53.075-236.818  1.00 28.07           O  
ATOM   1205  CB  GLU A 163      28.355  50.444-238.301  1.00 28.07           C  
ATOM   1206  CG  GLU A 163      27.861  49.653-239.498  1.00 28.07           C  
ATOM   1207  CD  GLU A 163      28.884  49.632-240.626  1.00 28.07           C  
ATOM   1208  OE1 GLU A 163      29.781  48.776-240.622  1.00 28.07           O  
ATOM   1209  OE2 GLU A 163      28.809  50.489-241.520  1.00 28.07           O  
ATOM   1210  N   THR A 164      28.748  52.268-235.984  1.00 28.07           N  
ATOM   1211  CA  THR A 164      29.190  53.541-235.443  1.00 28.07           C  
ATOM   1212  C   THR A 164      30.695  53.465-235.270  1.00 28.07           C  
ATOM   1213  O   THR A 164      31.267  52.381-235.222  1.00 28.07           O  
ATOM   1214  CB  THR A 164      28.533  53.899-234.078  1.00 28.07           C  
ATOM   1215  OG1 THR A 164      28.507  55.328-233.941  1.00 28.07           O  
ATOM   1216  CG2 THR A 164      29.325  53.311-232.905  1.00 28.07           C  
ATOM   1217  N   THR A 165      31.330  54.624-235.177  1.00 28.07           N  
ATOM   1218  CA  THR A 165      32.771  54.682-235.040  1.00 28.07           C  
ATOM   1219  C   THR A 165      33.171  55.275-233.706  1.00 28.07           C  
ATOM   1220  O   THR A 165      32.639  56.307-233.290  1.00 28.07           O  
ATOM   1221  CB  THR A 165      33.391  55.561-236.144  1.00 28.07           C  
ATOM   1222  OG1 THR A 165      33.045  55.038-237.432  1.00 28.07           O  
ATOM   1223  CG2 THR A 165      34.902  55.621-235.991  1.00 28.07           C  
ATOM   1224  N   ILE A 166      34.098  54.617-233.024  1.00 28.07           N  
ATOM   1225  CA  ILE A 166      34.580  55.154-231.771  1.00 28.07           C  
ATOM   1226  C   ILE A 166      36.004  55.627-231.981  1.00 28.07           C  
ATOM   1227  O   ILE A 166      36.863  54.868-232.420  1.00 28.07           O  
ATOM   1228  CB  ILE A 166      34.548  54.124-230.621  1.00 28.07           C  
ATOM   1229  CG1 ILE A 166      33.127  54.009-230.069  1.00 28.07           C  
ATOM   1230  CG2 ILE A 166      35.485  54.566-229.507  1.00 28.07           C  
ATOM   1231  CD1 ILE A 166      32.998  53.084-228.878  1.00 28.07           C  
ATOM   1232  N   GLY A 167      36.231  56.902-231.697  1.00 28.07           N  
ATOM   1233  CA  GLY A 167      37.558  57.463-231.821  1.00 28.07           C  
ATOM   1234  C   GLY A 167      38.170  57.502-230.436  1.00 28.07           C  
ATOM   1235  O   GLY A 167      37.725  58.252-229.569  1.00 28.07           O  
ATOM   1236  N   CYS A 168      39.181  56.676-230.217  1.00 28.07           N  
ATOM   1237  CA  CYS A 168      39.840  56.637-228.925  1.00 28.07           C  
ATOM   1238  C   CYS A 168      41.343  56.407-229.090  1.00 28.07           C  
ATOM   1239  O   CYS A 168      41.763  55.488-229.792  1.00 28.07           O  
ATOM   1240  CB  CYS A 168      39.225  55.532-228.071  1.00 28.07           C  
ATOM   1241  SG  CYS A 168      39.816  55.528-226.386  1.00 28.07           S  
ATOM   1242  N   LYS A 169      42.150  57.248-228.449  1.00 28.07           N  
ATOM   1243  CA  LYS A 169      43.597  57.116-228.539  1.00 28.07           C  
ATOM   1244  C   LYS A 169      44.079  55.921-227.725  1.00 28.07           C  
ATOM   1245  O   LYS A 169      44.971  55.196-228.154  1.00 28.07           O  
ATOM   1246  CB  LYS A 169      44.290  58.387-228.037  1.00 28.07           C  
ATOM   1247  CG  LYS A 169      43.877  59.658-228.766  1.00 28.07           C  
ATOM   1248  CD  LYS A 169      44.751  60.829-228.349  1.00 28.07           C  
ATOM   1249  CE  LYS A 169      44.244  62.142-228.940  1.00 28.07           C  
ATOM   1250  NZ  LYS A 169      42.997  62.618-228.256  1.00 28.07           N  
ATOM   1251  N   ASP A 170      43.481  55.712-226.557  1.00 28.07           N  
ATOM   1252  CA  ASP A 170      43.865  54.604-225.684  1.00 28.07           C  
ATOM   1253  C   ASP A 170      43.178  53.294-226.079  1.00 28.07           C  
ATOM   1254  O   ASP A 170      41.950  53.190-226.050  1.00 28.07           O  
ATOM   1255  CB  ASP A 170      43.529  54.950-224.227  1.00 28.07           C  
ATOM   1256  CG  ASP A 170      44.046  53.914-223.242  1.00 28.07           C  
ATOM   1257  OD1 ASP A 170      45.259  53.617-223.266  1.00 28.07           O  
ATOM   1258  OD2 ASP A 170      43.246  53.398-222.436  1.00 28.07           O  
ATOM   1259  N   PRO A 171      43.965  52.271-226.448  1.00 28.07           N  
ATOM   1260  CA  PRO A 171      43.389  50.981-226.845  1.00 28.07           C  
ATOM   1261  C   PRO A 171      42.533  50.349-225.748  1.00 28.07           C  
ATOM   1262  O   PRO A 171      41.388  49.955-225.978  1.00 28.07           O  
ATOM   1263  CB  PRO A 171      44.620  50.138-227.175  1.00 28.07           C  
ATOM   1264  CG  PRO A 171      45.622  51.159-227.639  1.00 28.07           C  
ATOM   1265  CD  PRO A 171      45.429  52.268-226.621  1.00 28.07           C  
ATOM   1266  N   ALA A 172      43.090  50.249-224.548  1.00 28.07           N  
ATOM   1267  CA  ALA A 172      42.350  49.658-223.445  1.00 28.07           C  
ATOM   1268  C   ALA A 172      41.006  50.378-223.267  1.00 28.07           C  
ATOM   1269  O   ALA A 172      39.954  49.736-223.208  1.00 28.07           O  
ATOM   1270  CB  ALA A 172      43.176  49.727-222.163  1.00 28.07           C  
ATOM   1271  N   GLN A 173      41.040  51.709-223.194  1.00 28.07           N  
ATOM   1272  CA  GLN A 173      39.816  52.488-223.033  1.00 28.07           C  
ATOM   1273  C   GLN A 173      38.901  52.311-224.236  1.00 28.07           C  
ATOM   1274  O   GLN A 173      37.683  52.397-224.106  1.00 28.07           O  
ATOM   1275  CB  GLN A 173      40.129  53.976-222.866  1.00 28.07           C  
ATOM   1276  CG  GLN A 173      38.879  54.870-222.822  1.00 28.07           C  
ATOM   1277  CD  GLN A 173      38.151  54.830-221.478  1.00 28.07           C  
ATOM   1278  OE1 GLN A 173      38.506  53.988-220.626  1.00 28.07           O  
ATOM   1279  NE2 GLN A 173      37.219  55.646-221.277  1.00 28.07           N  
ATOM   1280  N   GLY A 174      39.492  52.074-225.406  1.00 28.07           N  
ATOM   1281  CA  GLY A 174      38.701  51.889-226.610  1.00 28.07           C  
ATOM   1282  C   GLY A 174      37.893  50.603-226.556  1.00 28.07           C  
ATOM   1283  O   GLY A 174      36.715  50.572-226.915  1.00 28.07           O  
ATOM   1284  N   GLN A 175      38.534  49.536-226.099  1.00 28.07           N  
ATOM   1285  CA  GLN A 175      37.874  48.246-225.993  1.00 28.07           C  
ATOM   1286  C   GLN A 175      36.763  48.285-224.941  1.00 28.07           C  
ATOM   1287  O   GLN A 175      35.696  47.707-225.122  1.00 28.07           O  
ATOM   1288  CB  GLN A 175      38.894  47.165-225.627  1.00 28.07           C  
ATOM   1289  CG  GLN A 175      38.284  45.782-225.541  1.00 28.07           C  
ATOM   1290  CD  GLN A 175      37.405  45.487-226.738  1.00 28.07           C  
ATOM   1291  OE1 GLN A 175      37.850  45.563-227.891  1.00 28.07           O  
ATOM   1292  NE2 GLN A 175      36.148  45.158-226.477  1.00 28.07           N  
ATOM   1293  N   LEU A 176      37.032  48.974-223.841  1.00 28.07           N  
ATOM   1294  CA  LEU A 176      36.076  49.106-222.752  1.00 28.07           C  
ATOM   1295  C   LEU A 176      34.828  49.863-223.219  1.00 28.07           C  
ATOM   1296  O   LEU A 176      33.700  49.464-222.936  1.00 28.07           O  
ATOM   1297  CB  LEU A 176      36.759  49.831-221.588  1.00 28.07           C  
ATOM   1298  CG  LEU A 176      36.102  49.881-220.209  1.00 28.07           C  
ATOM   1299  CD1 LEU A 176      35.012  50.922-220.208  1.00 28.07           C  
ATOM   1300  CD2 LEU A 176      35.564  48.510-219.837  1.00 28.07           C  
ATOM   1301  N   LEU A 177      35.037  50.957-223.942  1.00 28.07           N  
ATOM   1302  CA  LEU A 177      33.928  51.751-224.452  1.00 28.07           C  
ATOM   1303  C   LEU A 177      33.116  50.941-225.463  1.00 28.07           C  
ATOM   1304  O   LEU A 177      31.899  51.097-225.559  1.00 28.07           O  
ATOM   1305  CB  LEU A 177      34.459  53.041-225.083  1.00 28.07           C  
ATOM   1306  CG  LEU A 177      34.982  54.047-224.047  1.00 28.07           C  
ATOM   1307  CD1 LEU A 177      35.711  55.220-224.708  1.00 28.07           C  
ATOM   1308  CD2 LEU A 177      33.806  54.533-223.236  1.00 28.07           C  
ATOM   1309  N   LYS A 178      33.791  50.065-226.205  1.00 28.07           N  
ATOM   1310  CA  LYS A 178      33.123  49.216-227.191  1.00 28.07           C  
ATOM   1311  C   LYS A 178      32.232  48.192-226.494  1.00 28.07           C  
ATOM   1312  O   LYS A 178      31.146  47.865-226.971  1.00 28.07           O  
ATOM   1313  CB  LYS A 178      34.155  48.489-228.056  1.00 28.07           C  
ATOM   1314  CG  LYS A 178      33.560  47.487-229.037  1.00 28.07           C  
ATOM   1315  CD  LYS A 178      34.616  47.023-230.019  1.00 28.07           C  
ATOM   1316  CE  LYS A 178      34.011  46.189-231.109  1.00 28.07           C  
ATOM   1317  NZ  LYS A 178      35.011  45.898-232.166  1.00 28.07           N  
ATOM   1318  N   GLU A 179      32.701  47.684-225.363  1.00 28.07           N  
ATOM   1319  CA  GLU A 179      31.933  46.713-224.606  1.00 28.07           C  
ATOM   1320  C   GLU A 179      30.693  47.365-223.994  1.00 28.07           C  
ATOM   1321  O   GLU A 179      29.643  46.738-223.895  1.00 28.07           O  
ATOM   1322  CB  GLU A 179      32.815  46.089-223.524  1.00 28.07           C  
ATOM   1323  CG  GLU A 179      33.771  45.034-224.054  1.00 28.07           C  
ATOM   1324  CD  GLU A 179      34.992  44.846-223.171  1.00 28.07           C  
ATOM   1325  OE1 GLU A 179      34.916  45.176-221.964  1.00 28.07           O  
ATOM   1326  OE2 GLU A 179      36.025  44.358-223.680  1.00 28.07           O  
ATOM   1327  N   LEU A 180      30.808  48.629-223.599  1.00 28.07           N  
ATOM   1328  CA  LEU A 180      29.678  49.341-223.012  1.00 28.07           C  
ATOM   1329  C   LEU A 180      28.654  49.800-224.053  1.00 28.07           C  
ATOM   1330  O   LEU A 180      27.463  49.872-223.761  1.00 28.07           O  
ATOM   1331  CB  LEU A 180      30.173  50.562-222.223  1.00 28.07           C  
ATOM   1332  CG  LEU A 180      29.109  51.479-221.602  1.00 28.07           C  
ATOM   1333  CD1 LEU A 180      28.486  50.800-220.395  1.00 28.07           C  
ATOM   1334  CD2 LEU A 180      29.728  52.816-221.190  1.00 28.07           C  
ATOM   1335  N   MET A 181      29.117  50.089-225.266  1.00 28.07           N  
ATOM   1336  CA  MET A 181      28.256  50.599-226.333  1.00 28.07           C  
ATOM   1337  C   MET A 181      27.751  49.600-227.382  1.00 28.07           C  
ATOM   1338  O   MET A 181      26.663  49.776-227.933  1.00 28.07           O  
ATOM   1339  CB  MET A 181      28.980  51.731-227.070  1.00 28.07           C  
ATOM   1340  CG  MET A 181      29.492  52.869-226.203  1.00 28.07           C  
ATOM   1341  SD  MET A 181      28.188  53.911-225.512  1.00 28.07           S  
ATOM   1342  CE  MET A 181      27.140  54.119-226.931  1.00 28.07           C  
ATOM   1343  N   GLN A 182      28.535  48.565-227.663  1.00 28.07           N  
ATOM   1344  CA  GLN A 182      28.165  47.580-228.679  1.00 28.07           C  
ATOM   1345  C   GLN A 182      26.914  46.739-228.410  1.00 28.07           C  
ATOM   1346  O   GLN A 182      26.595  46.391-227.269  1.00 28.07           O  
ATOM   1347  CB  GLN A 182      29.346  46.659-228.974  1.00 28.07           C  
ATOM   1348  CG  GLN A 182      29.048  45.614-230.023  1.00 28.07           C  
ATOM   1349  CD  GLN A 182      30.211  44.669-230.254  1.00 28.07           C  
ATOM   1350  OE1 GLN A 182      30.867  44.228-229.311  1.00 28.07           O  
ATOM   1351  NE2 GLN A 182      30.462  44.341-231.511  1.00 28.07           N  
ATOM   1352  N   THR A 183      26.229  46.407-229.500  1.00 28.07           N  
ATOM   1353  CA  THR A 183      24.994  45.638-229.477  1.00 28.07           C  
ATOM   1354  C   THR A 183      24.961  44.728-230.701  1.00 28.07           C  
ATOM   1355  O   THR A 183      25.661  44.972-231.681  1.00 28.07           O  
ATOM   1356  CB  THR A 183      23.787  46.608-229.502  1.00 28.07           C  
ATOM   1357  OG1 THR A 183      23.470  47.004-228.162  1.00 28.07           O  
ATOM   1358  CG2 THR A 183      22.583  45.988-230.164  1.00 28.07           C  
ATOM   1359  N   PRO A 184      24.165  43.654-230.655  1.00 28.07           N  
ATOM   1360  CA  PRO A 184      24.127  42.784-231.827  1.00 28.07           C  
ATOM   1361  C   PRO A 184      23.700  43.543-233.076  1.00 28.07           C  
ATOM   1362  O   PRO A 184      23.921  43.089-234.195  1.00 28.07           O  
ATOM   1363  CB  PRO A 184      23.129  41.708-231.419  1.00 28.07           C  
ATOM   1364  CG  PRO A 184      23.398  41.572-229.955  1.00 28.07           C  
ATOM   1365  CD  PRO A 184      23.481  43.019-229.514  1.00 28.07           C  
ATOM   1366  N   ASN A 185      23.105  44.712-232.888  1.00 28.07           N  
ATOM   1367  CA  ASN A 185      22.657  45.502-234.025  1.00 28.07           C  
ATOM   1368  C   ASN A 185      23.297  46.878-234.075  1.00 28.07           C  
ATOM   1369  O   ASN A 185      22.999  47.686-234.950  1.00 28.07           O  
ATOM   1370  CB  ASN A 185      21.134  45.622-234.001  1.00 28.07           C  
ATOM   1371  CG  ASN A 185      20.443  44.276-234.179  1.00 28.07           C  
ATOM   1372  OD1 ASN A 185      19.874  43.726-233.237  1.00 28.07           O  
ATOM   1373  ND2 ASN A 185      20.507  43.737-235.389  1.00 28.07           N  
ATOM   1374  N   PHE A 186      24.187  47.133-233.126  1.00 28.07           N  
ATOM   1375  CA  PHE A 186      24.893  48.403-233.035  1.00 28.07           C  
ATOM   1376  C   PHE A 186      26.370  48.020-233.040  1.00 28.07           C  
ATOM   1377  O   PHE A 186      26.993  47.901-231.985  1.00 28.07           O  
ATOM   1378  CB  PHE A 186      24.501  49.112-231.727  1.00 28.07           C  
ATOM   1379  CG  PHE A 186      24.903  50.563-231.666  1.00 28.07           C  
ATOM   1380  CD1 PHE A 186      24.457  51.463-232.626  1.00 28.07           C  
ATOM   1381  CD2 PHE A 186      25.723  51.027-230.646  1.00 28.07           C  
ATOM   1382  CE1 PHE A 186      24.819  52.796-232.571  1.00 28.07           C  
ATOM   1383  CE2 PHE A 186      26.092  52.363-230.584  1.00 28.07           C  
ATOM   1384  CZ  PHE A 186      25.638  53.251-231.550  1.00 28.07           C  
ATOM   1385  N   ARG A 187      26.912  47.821-234.240  1.00 28.07           N  
ATOM   1386  CA  ARG A 187      28.299  47.395-234.426  1.00 28.07           C  
ATOM   1387  C   ARG A 187      29.311  48.536-234.417  1.00 28.07           C  
ATOM   1388  O   ARG A 187      29.193  49.513-235.159  1.00 28.07           O  
ATOM   1389  CB  ARG A 187      28.412  46.584-235.720  1.00 28.07           C  
ATOM   1390  CG  ARG A 187      27.289  45.568-235.899  1.00 28.07           C  
ATOM   1391  CD  ARG A 187      27.186  44.643-234.698  1.00 28.07           C  
ATOM   1392  NE  ARG A 187      28.415  43.877-234.551  1.00 28.07           N  
ATOM   1393  CZ  ARG A 187      28.747  43.149-233.490  1.00 28.07           C  
ATOM   1394  NH1 ARG A 187      27.935  43.068-232.439  1.00 28.07           N  
ATOM   1395  NH2 ARG A 187      29.915  42.514-233.481  1.00 28.07           N  
ATOM   1396  N   ILE A 188      30.326  48.372-233.581  1.00 28.07           N  
ATOM   1397  CA  ILE A 188      31.362  49.365-233.375  1.00 28.07           C  
ATOM   1398  C   ILE A 188      32.753  49.049-233.904  1.00 28.07           C  
ATOM   1399  O   ILE A 188      33.220  47.917-233.854  1.00 28.07           O  
ATOM   1400  CB  ILE A 188      31.483  49.663-231.864  1.00 28.07           C  
ATOM   1401  CG1 ILE A 188      30.157  50.240-231.363  1.00 28.07           C  
ATOM   1402  CG2 ILE A 188      32.670  50.594-231.589  1.00 28.07           C  
ATOM   1403  CD1 ILE A 188      30.136  50.552-229.892  1.00 28.07           C  
ATOM   1404  N   THR A 189      33.409  50.080-234.411  1.00 28.07           N  
ATOM   1405  CA  THR A 189      34.765  49.967-234.909  1.00 28.07           C  
ATOM   1406  C   THR A 189      35.526  51.072-234.197  1.00 28.07           C  
ATOM   1407  O   THR A 189      35.135  52.239-234.232  1.00 28.07           O  
ATOM   1408  CB  THR A 189      34.849  50.181-236.432  1.00 28.07           C  
ATOM   1409  OG1 THR A 189      34.207  49.092-237.101  1.00 28.07           O  
ATOM   1410  CG2 THR A 189      36.296  50.262-236.880  1.00 28.07           C  
ATOM   1411  N   VAL A 190      36.593  50.688-233.519  1.00 28.07           N  
ATOM   1412  CA  VAL A 190      37.404  51.637-232.793  1.00 28.07           C  
ATOM   1413  C   VAL A 190      38.589  52.029-233.670  1.00 28.07           C  
ATOM   1414  O   VAL A 190      39.227  51.181-234.295  1.00 28.07           O  
ATOM   1415  CB  VAL A 190      37.933  51.019-231.467  1.00 28.07           C  
ATOM   1416  CG1 VAL A 190      38.625  52.080-230.632  1.00 28.07           C  
ATOM   1417  CG2 VAL A 190      36.788  50.386-230.687  1.00 28.07           C  
ATOM   1418  N   VAL A 191      38.854  53.324-233.740  1.00 28.07           N  
ATOM   1419  CA  VAL A 191      39.979  53.826-234.503  1.00 28.07           C  
ATOM   1420  C   VAL A 191      40.630  54.856-233.583  1.00 28.07           C  
ATOM   1421  O   VAL A 191      39.992  55.359-232.656  1.00 28.07           O  
ATOM   1422  CB  VAL A 191      39.537  54.503-235.827  1.00 28.07           C  
ATOM   1423  CG1 VAL A 191      38.632  53.564-236.634  1.00 28.07           C  
ATOM   1424  CG2 VAL A 191      38.845  55.816-235.531  1.00 28.07           C  
ATOM   1425  N   GLN A 192      41.895  55.168-233.823  1.00 28.07           N  
ATOM   1426  CA  GLN A 192      42.584  56.120-232.968  1.00 28.07           C  
ATOM   1427  C   GLN A 192      42.585  57.551-233.499  1.00 28.07           C  
ATOM   1428  O   GLN A 192      43.034  58.465-232.815  1.00 28.07           O  
ATOM   1429  CB  GLN A 192      44.028  55.653-232.720  1.00 28.07           C  
ATOM   1430  CG  GLN A 192      44.133  54.243-232.132  1.00 28.07           C  
ATOM   1431  CD  GLN A 192      45.512  53.931-231.564  1.00 28.07           C  
ATOM   1432  OE1 GLN A 192      45.793  52.796-231.169  1.00 28.07           O  
ATOM   1433  NE2 GLN A 192      46.378  54.940-231.511  1.00 28.07           N  
ATOM   1434  N   GLU A 193      42.059  57.759-234.699  1.00 28.07           N  
ATOM   1435  CA  GLU A 193      42.060  59.097-235.278  1.00 28.07           C  
ATOM   1436  C   GLU A 193      40.890  59.953-234.774  1.00 28.07           C  
ATOM   1437  O   GLU A 193      40.103  60.492-235.556  1.00 28.07           O  
ATOM   1438  CB  GLU A 193      42.063  58.983-236.811  1.00 28.07           C  
ATOM   1439  CG  GLU A 193      42.770  60.139-237.520  1.00 28.07           C  
ATOM   1440  CD  GLU A 193      43.218  59.794-238.955  1.00 28.07           C  
ATOM   1441  OE1 GLU A 193      43.994  58.822-239.122  1.00 28.07           O  
ATOM   1442  OE2 GLU A 193      42.805  60.501-239.912  1.00 28.07           O  
ATOM   1443  N   VAL A 194      40.813  60.083-233.451  1.00 28.07           N  
ATOM   1444  CA  VAL A 194      39.764  60.843-232.776  1.00 28.07           C  
ATOM   1445  C   VAL A 194      39.346  62.098-233.526  1.00 28.07           C  
ATOM   1446  O   VAL A 194      38.219  62.197-234.008  1.00 28.07           O  
ATOM   1447  CB  VAL A 194      40.204  61.259-231.352  1.00 28.07           C  
ATOM   1448  CG1 VAL A 194      39.061  61.941-230.625  1.00 28.07           C  
ATOM   1449  CG2 VAL A 194      40.654  60.045-230.582  1.00 28.07           C  
ATOM   1450  N   ASP A 195      40.267  63.052-233.614  1.00 28.07           N  
ATOM   1451  CA  ASP A 195      40.028  64.326-234.282  1.00 28.07           C  
ATOM   1452  C   ASP A 195      39.240  64.229-235.582  1.00 28.07           C  
ATOM   1453  O   ASP A 195      38.229  64.915-235.755  1.00 28.07           O  
ATOM   1454  CB  ASP A 195      41.364  65.031-234.546  1.00 28.07           C  
ATOM   1455  CG  ASP A 195      41.923  65.718-233.306  1.00 28.07           C  
ATOM   1456  OD1 ASP A 195      41.835  65.134-232.204  1.00 28.07           O  
ATOM   1457  OD2 ASP A 195      42.460  66.838-233.429  1.00 28.07           O  
ATOM   1458  N   THR A 196      39.695  63.379-236.495  1.00 28.07           N  
ATOM   1459  CA  THR A 196      39.027  63.249-237.782  1.00 28.07           C  
ATOM   1460  C   THR A 196      37.616  62.702-237.642  1.00 28.07           C  
ATOM   1461  O   THR A 196      36.697  63.140-238.335  1.00 28.07           O  
ATOM   1462  CB  THR A 196      39.841  62.356-238.734  1.00 28.07           C  
ATOM   1463  OG1 THR A 196      41.160  62.900-238.869  1.00 28.07           O  
ATOM   1464  CG2 THR A 196      39.180  62.290-240.112  1.00 28.07           C  
ATOM   1465  N   VAL A 197      37.452  61.752-236.731  1.00 28.07           N  
ATOM   1466  CA  VAL A 197      36.156  61.140-236.488  1.00 28.07           C  
ATOM   1467  C   VAL A 197      35.152  62.175-235.984  1.00 28.07           C  
ATOM   1468  O   VAL A 197      33.996  62.200-236.411  1.00 28.07           O  
ATOM   1469  CB  VAL A 197      36.279  60.004-235.458  1.00 28.07           C  
ATOM   1470  CG1 VAL A 197      34.905  59.468-235.102  1.00 28.07           C  
ATOM   1471  CG2 VAL A 197      37.146  58.892-236.023  1.00 28.07           C  
ATOM   1472  N   GLU A 198      35.609  63.036-235.082  1.00 28.07           N  
ATOM   1473  CA  GLU A 198      34.768  64.075-234.512  1.00 28.07           C  
ATOM   1474  C   GLU A 198      34.430  65.162-235.537  1.00 28.07           C  
ATOM   1475  O   GLU A 198      33.318  65.688-235.543  1.00 28.07           O  
ATOM   1476  CB  GLU A 198      35.465  64.688-233.296  1.00 28.07           C  
ATOM   1477  CG  GLU A 198      34.623  65.681-232.528  1.00 28.07           C  
ATOM   1478  CD  GLU A 198      35.236  66.045-231.189  1.00 28.07           C  
ATOM   1479  OE1 GLU A 198      36.387  65.647-230.931  1.00 28.07           O  
ATOM   1480  OE2 GLU A 198      34.570  66.734-230.395  1.00 28.07           O  
ATOM   1481  N   ILE A 199      35.378  65.491-236.410  1.00 28.07           N  
ATOM   1482  CA  ILE A 199      35.137  66.518-237.413  1.00 28.07           C  
ATOM   1483  C   ILE A 199      34.120  66.032-238.460  1.00 28.07           C  
ATOM   1484  O   ILE A 199      33.380  66.832-239.034  1.00 28.07           O  
ATOM   1485  CB  ILE A 199      36.468  66.968-238.106  1.00 28.07           C  
ATOM   1486  CG1 ILE A 199      36.294  68.347-238.731  1.00 28.07           C  
ATOM   1487  CG2 ILE A 199      36.857  66.011-239.200  1.00 28.07           C  
ATOM   1488  CD1 ILE A 199      36.048  69.448-237.724  1.00 28.07           C  
ATOM   1489  N   CYS A 200      34.072  64.723-238.694  1.00 28.07           N  
ATOM   1490  CA  CYS A 200      33.132  64.164-239.664  1.00 28.07           C  
ATOM   1491  C   CYS A 200      31.697  64.332-239.190  1.00 28.07           C  
ATOM   1492  O   CYS A 200      30.825  64.719-239.964  1.00 28.07           O  
ATOM   1493  CB  CYS A 200      33.419  62.681-239.911  1.00 28.07           C  
ATOM   1494  SG  CYS A 200      34.859  62.367-240.954  1.00 28.07           S  
ATOM   1495  N   GLY A 201      31.462  64.041-237.916  1.00 28.07           N  
ATOM   1496  CA  GLY A 201      30.128  64.175-237.368  1.00 28.07           C  
ATOM   1497  C   GLY A 201      29.672  65.614-237.442  1.00 28.07           C  
ATOM   1498  O   GLY A 201      28.542  65.910-237.818  1.00 28.07           O  
ATOM   1499  N   ALA A 202      30.571  66.515-237.090  1.00 28.07           N  
ATOM   1500  CA  ALA A 202      30.267  67.926-237.115  1.00 28.07           C  
ATOM   1501  C   ALA A 202      29.908  68.432-238.516  1.00 28.07           C  
ATOM   1502  O   ALA A 202      28.816  68.966-238.733  1.00 28.07           O  
ATOM   1503  CB  ALA A 202      31.448  68.705-236.571  1.00 28.07           C  
ATOM   1504  N   LEU A 203      30.822  68.242-239.463  1.00 28.07           N  
ATOM   1505  CA  LEU A 203      30.645  68.727-240.826  1.00 28.07           C  
ATOM   1506  C   LEU A 203      29.517  68.142-241.671  1.00 28.07           C  
ATOM   1507  O   LEU A 203      28.896  68.862-242.452  1.00 28.07           O  
ATOM   1508  CB  LEU A 203      31.963  68.582-241.587  1.00 28.07           C  
ATOM   1509  CG  LEU A 203      33.160  69.251-240.906  1.00 28.07           C  
ATOM   1510  CD1 LEU A 203      34.424  68.834-241.607  1.00 28.07           C  
ATOM   1511  CD2 LEU A 203      33.002  70.763-240.916  1.00 28.07           C  
ATOM   1512  N   LYS A 204      29.241  66.852-241.527  1.00 28.07           N  
ATOM   1513  CA  LYS A 204      28.201  66.239-242.343  1.00 28.07           C  
ATOM   1514  C   LYS A 204      26.805  66.863-242.190  1.00 28.07           C  
ATOM   1515  O   LYS A 204      25.990  66.805-243.106  1.00 28.07           O  
ATOM   1516  CB  LYS A 204      28.159  64.726-242.086  1.00 28.07           C  
ATOM   1517  CG  LYS A 204      27.846  64.327-240.665  1.00 28.07           C  
ATOM   1518  CD  LYS A 204      26.359  64.407-240.419  1.00 28.07           C  
ATOM   1519  CE  LYS A 204      26.007  64.078-238.996  1.00 28.07           C  
ATOM   1520  NZ  LYS A 204      24.545  63.892-238.865  1.00 28.07           N  
ATOM   1521  N   ASN A 205      26.527  67.465-241.041  1.00 28.07           N  
ATOM   1522  CA  ASN A 205      25.231  68.089-240.841  1.00 28.07           C  
ATOM   1523  C   ASN A 205      25.076  69.325-241.708  1.00 28.07           C  
ATOM   1524  O   ASN A 205      23.964  69.682-242.099  1.00 28.07           O  
ATOM   1525  CB  ASN A 205      25.040  68.456-239.381  1.00 28.07           C  
ATOM   1526  CG  ASN A 205      24.735  67.257-238.537  1.00 28.07           C  
ATOM   1527  OD1 ASN A 205      23.891  66.440-238.908  1.00 28.07           O  
ATOM   1528  ND2 ASN A 205      25.406  67.137-237.395  1.00 28.07           N  
ATOM   1529  N   VAL A 206      26.197  69.975-242.002  1.00 28.07           N  
ATOM   1530  CA  VAL A 206      26.191  71.158-242.835  1.00 28.07           C  
ATOM   1531  C   VAL A 206      25.813  70.721-244.255  1.00 28.07           C  
ATOM   1532  O   VAL A 206      25.097  71.422-244.970  1.00 28.07           O  
ATOM   1533  CB  VAL A 206      27.582  71.844-242.803  1.00 28.07           C  
ATOM   1534  CG1 VAL A 206      27.600  73.078-243.673  1.00 28.07           C  
ATOM   1535  CG2 VAL A 206      27.916  72.235-241.384  1.00 28.07           C  
ATOM   1536  N   VAL A 207      26.275  69.541-244.643  1.00 28.07           N  
ATOM   1537  CA  VAL A 207      25.982  68.997-245.961  1.00 28.07           C  
ATOM   1538  C   VAL A 207      24.512  68.580-246.029  1.00 28.07           C  
ATOM   1539  O   VAL A 207      23.840  68.779-247.041  1.00 28.07           O  
ATOM   1540  CB  VAL A 207      26.876  67.773-246.266  1.00 28.07           C  
ATOM   1541  CG1 VAL A 207      26.642  67.292-247.689  1.00 28.07           C  
ATOM   1542  CG2 VAL A 207      28.341  68.143-246.065  1.00 28.07           C  
ATOM   1543  N   ALA A 208      24.022  68.009-244.933  1.00 28.07           N  
ATOM   1544  CA  ALA A 208      22.645  67.565-244.849  1.00 28.07           C  
ATOM   1545  C   ALA A 208      21.678  68.749-244.983  1.00 28.07           C  
ATOM   1546  O   ALA A 208      20.608  68.617-245.575  1.00 28.07           O  
ATOM   1547  CB  ALA A 208      22.420  66.836-243.540  1.00 28.07           C  
ATOM   1548  N   VAL A 209      22.044  69.903-244.434  1.00 28.07           N  
ATOM   1549  CA  VAL A 209      21.181  71.062-244.560  1.00 28.07           C  
ATOM   1550  C   VAL A 209      21.092  71.390-246.049  1.00 28.07           C  
ATOM   1551  O   VAL A 209      20.037  71.781-246.555  1.00 28.07           O  
ATOM   1552  CB  VAL A 209      21.744  72.280-243.815  1.00 28.07           C  
ATOM   1553  CG1 VAL A 209      20.930  73.506-244.161  1.00 28.07           C  
ATOM   1554  CG2 VAL A 209      21.701  72.046-242.314  1.00 28.07           C  
ATOM   1555  N   GLY A 210      22.212  71.219-246.745  1.00 28.07           N  
ATOM   1556  CA  GLY A 210      22.249  71.485-248.170  1.00 28.07           C  
ATOM   1557  C   GLY A 210      21.429  70.474-248.951  1.00 28.07           C  
ATOM   1558  O   GLY A 210      20.817  70.820-249.956  1.00 28.07           O  
ATOM   1559  N   ALA A 211      21.414  69.224-248.491  1.00 28.07           N  
ATOM   1560  CA  ALA A 211      20.655  68.173-249.159  1.00 28.07           C  
ATOM   1561  C   ALA A 211      19.167  68.462-249.009  1.00 28.07           C  
ATOM   1562  O   ALA A 211      18.387  68.286-249.948  1.00 28.07           O  
ATOM   1563  CB  ALA A 211      20.990  66.822-248.560  1.00 28.07           C  
ATOM   1564  N   GLY A 212      18.783  68.905-247.817  1.00 28.07           N  
ATOM   1565  CA  GLY A 212      17.397  69.237-247.566  1.00 28.07           C  
ATOM   1566  C   GLY A 212      16.947  70.358-248.485  1.00 28.07           C  
ATOM   1567  O   GLY A 212      15.811  70.362-248.949  1.00 28.07           O  
ATOM   1568  N   PHE A 213      17.842  71.313-248.736  1.00 28.07           N  
ATOM   1569  CA  PHE A 213      17.549  72.437-249.618  1.00 28.07           C  
ATOM   1570  C   PHE A 213      17.190  71.908-251.001  1.00 28.07           C  
ATOM   1571  O   PHE A 213      16.183  72.303-251.586  1.00 28.07           O  
ATOM   1572  CB  PHE A 213      18.769  73.364-249.752  1.00 28.07           C  
ATOM   1573  CG  PHE A 213      19.024  74.238-248.553  1.00 28.07           C  
ATOM   1574  CD1 PHE A 213      20.278  74.808-248.358  1.00 28.07           C  
ATOM   1575  CD2 PHE A 213      18.020  74.508-247.631  1.00 28.07           C  
ATOM   1576  CE1 PHE A 213      20.528  75.631-247.263  1.00 28.07           C  
ATOM   1577  CE2 PHE A 213      18.261  75.330-246.532  1.00 28.07           C  
ATOM   1578  CZ  PHE A 213      19.517  75.892-246.348  1.00 28.07           C  
ATOM   1579  N   CYS A 214      18.019  71.009-251.519  1.00 28.07           N  
ATOM   1580  CA  CYS A 214      17.790  70.451-252.845  1.00 28.07           C  
ATOM   1581  C   CYS A 214      16.489  69.669-252.929  1.00 28.07           C  
ATOM   1582  O   CYS A 214      15.830  69.667-253.965  1.00 28.07           O  
ATOM   1583  CB  CYS A 214      18.986  69.595-253.273  1.00 28.07           C  
ATOM   1584  SG  CYS A 214      20.475  70.596-253.553  1.00 28.07           S  
ATOM   1585  N   ASP A 215      16.117  69.003-251.842  1.00 28.07           N  
ATOM   1586  CA  ASP A 215      14.858  68.275-251.827  1.00 28.07           C  
ATOM   1587  C   ASP A 215      13.733  69.305-251.907  1.00 28.07           C  
ATOM   1588  O   ASP A 215      12.709  69.085-252.563  1.00 28.07           O  
ATOM   1589  CB  ASP A 215      14.700  67.474-250.535  1.00 28.07           C  
ATOM   1590  CG  ASP A 215      15.502  66.202-250.539  1.00 28.07           C  
ATOM   1591  OD1 ASP A 215      15.865  65.742-251.639  1.00 28.07           O  
ATOM   1592  OD2 ASP A 215      15.751  65.650-249.447  1.00 28.07           O  
ATOM   1593  N   GLY A 216      13.951  70.433-251.233  1.00 28.07           N  
ATOM   1594  CA  GLY A 216      12.970  71.498-251.196  1.00 28.07           C  
ATOM   1595  C   GLY A 216      12.880  72.243-252.505  1.00 28.07           C  
ATOM   1596  O   GLY A 216      11.980  73.052-252.708  1.00 28.07           O  
ATOM   1597  N   LEU A 217      13.830  71.980-253.390  1.00 28.07           N  
ATOM   1598  CA  LEU A 217      13.833  72.621-254.690  1.00 28.07           C  
ATOM   1599  C   LEU A 217      13.223  71.681-255.718  1.00 28.07           C  
ATOM   1600  O   LEU A 217      13.121  72.025-256.886  1.00 28.07           O  
ATOM   1601  CB  LEU A 217      15.262  72.999-255.099  1.00 28.07           C  
ATOM   1602  CG  LEU A 217      15.852  74.238-254.418  1.00 28.07           C  
ATOM   1603  CD1 LEU A 217      17.335  74.344-254.729  1.00 28.07           C  
ATOM   1604  CD2 LEU A 217      15.097  75.493-254.882  1.00 28.07           C  
ATOM   1605  N   GLY A 218      12.829  70.494-255.266  1.00 28.07           N  
ATOM   1606  CA  GLY A 218      12.219  69.510-256.146  1.00 28.07           C  
ATOM   1607  C   GLY A 218      13.159  68.503-256.798  1.00 28.07           C  
ATOM   1608  O   GLY A 218      12.781  67.855-257.770  1.00 28.07           O  
ATOM   1609  N   PHE A 219      14.370  68.345-256.267  1.00 28.07           N  
ATOM   1610  CA  PHE A 219      15.329  67.416-256.861  1.00 28.07           C  
ATOM   1611  C   PHE A 219      15.296  65.998-256.304  1.00 28.07           C  
ATOM   1612  O   PHE A 219      14.754  65.749-255.227  1.00 28.07           O  
ATOM   1613  CB  PHE A 219      16.739  68.000-256.759  1.00 28.07           C  
ATOM   1614  CG  PHE A 219      16.923  69.253-257.564  1.00 28.07           C  
ATOM   1615  CD1 PHE A 219      17.214  70.462-256.946  1.00 28.07           C  
ATOM   1616  CD2 PHE A 219      16.766  69.230-258.948  1.00 28.07           C  
ATOM   1617  CE1 PHE A 219      17.344  71.635-257.692  1.00 28.07           C  
ATOM   1618  CE2 PHE A 219      16.895  70.396-259.705  1.00 28.07           C  
ATOM   1619  CZ  PHE A 219      17.183  71.600-259.076  1.00 28.07           C  
ATOM   1620  N   GLY A 220      15.879  65.070-257.059  1.00 28.07           N  
ATOM   1621  CA  GLY A 220      15.899  63.673-256.655  1.00 28.07           C  
ATOM   1622  C   GLY A 220      17.217  63.133-256.131  1.00 28.07           C  
ATOM   1623  O   GLY A 220      18.015  63.863-255.548  1.00 28.07           O  
ATOM   1624  N   ASP A 221      17.446  61.844-256.355  1.00 28.07           N  
ATOM   1625  CA  ASP A 221      18.652  61.173-255.880  1.00 28.07           C  
ATOM   1626  C   ASP A 221      19.997  61.559-256.516  1.00 28.07           C  
ATOM   1627  O   ASP A 221      20.991  61.704-255.801  1.00 28.07           O  
ATOM   1628  CB  ASP A 221      18.446  59.662-255.969  1.00 28.07           C  
ATOM   1629  CG  ASP A 221      17.283  59.187-255.110  1.00 28.07           C  
ATOM   1630  OD1 ASP A 221      17.288  59.471-253.894  1.00 28.07           O  
ATOM   1631  OD2 ASP A 221      16.367  58.528-255.643  1.00 28.07           O  
ATOM   1632  N   ASN A 222      20.042  61.722-257.839  1.00 28.07           N  
ATOM   1633  CA  ASN A 222      21.298  62.088-258.505  1.00 28.07           C  
ATOM   1634  C   ASN A 222      21.833  63.414-257.955  1.00 28.07           C  
ATOM   1635  O   ASN A 222      23.045  63.616-257.849  1.00 28.07           O  
ATOM   1636  CB  ASN A 222      21.126  62.216-260.030  1.00 28.07           C  
ATOM   1637  CG  ASN A 222      20.721  60.914-260.699  1.00 28.07           C  
ATOM   1638  OD1 ASN A 222      20.936  59.832-260.164  1.00 28.07           O  
ATOM   1639  ND2 ASN A 222      20.145  61.019-261.891  1.00 28.07           N  
ATOM   1640  N   THR A 223      20.924  64.317-257.610  1.00 28.07           N  
ATOM   1641  CA  THR A 223      21.319  65.603-257.066  1.00 28.07           C  
ATOM   1642  C   THR A 223      21.781  65.444-255.619  1.00 28.07           C  
ATOM   1643  O   THR A 223      22.761  66.074-255.211  1.00 28.07           O  
ATOM   1644  CB  THR A 223      20.159  66.612-257.118  1.00 28.07           C  
ATOM   1645  OG1 THR A 223      19.729  66.763-258.473  1.00 28.07           O  
ATOM   1646  CG2 THR A 223      20.598  67.975-256.569  1.00 28.07           C  
ATOM   1647  N   LYS A 224      21.084  64.609-254.846  1.00 28.07           N  
ATOM   1648  CA  LYS A 224      21.464  64.402-253.455  1.00 28.07           C  
ATOM   1649  C   LYS A 224      22.821  63.721-253.412  1.00 28.07           C  
ATOM   1650  O   LYS A 224      23.669  64.065-252.593  1.00 28.07           O  
ATOM   1651  CB  LYS A 224      20.427  63.558-252.700  1.00 28.07           C  
ATOM   1652  CG  LYS A 224      20.787  63.314-251.230  1.00 28.07           C  
ATOM   1653  CD  LYS A 224      19.605  62.802-250.414  1.00 28.07           C  
ATOM   1654  CE  LYS A 224      18.500  63.843-250.329  1.00 28.07           C  
ATOM   1655  NZ  LYS A 224      17.298  63.337-249.637  1.00 28.07           N  
ATOM   1656  N   ALA A 225      23.027  62.767-254.311  1.00 28.07           N  
ATOM   1657  CA  ALA A 225      24.296  62.050-254.375  1.00 28.07           C  
ATOM   1658  C   ALA A 225      25.452  63.031-254.597  1.00 28.07           C  
ATOM   1659  O   ALA A 225      26.462  62.978-253.894  1.00 28.07           O  
ATOM   1660  CB  ALA A 225      24.253  61.028-255.490  1.00 28.07           C  
ATOM   1661  N   ALA A 226      25.290  63.930-255.567  1.00 28.07           N  
ATOM   1662  CA  ALA A 226      26.316  64.919-255.879  1.00 28.07           C  
ATOM   1663  C   ALA A 226      26.513  65.878-254.715  1.00 28.07           C  
ATOM   1664  O   ALA A 226      27.619  66.351-254.472  1.00 28.07           O  
ATOM   1665  CB  ALA A 226      25.940  65.696-257.139  1.00 28.07           C  
ATOM   1666  N   VAL A 227      25.433  66.168-254.000  1.00 28.07           N  
ATOM   1667  CA  VAL A 227      25.510  67.068-252.860  1.00 28.07           C  
ATOM   1668  C   VAL A 227      26.389  66.446-251.787  1.00 28.07           C  
ATOM   1669  O   VAL A 227      27.224  67.115-251.177  1.00 28.07           O  
ATOM   1670  CB  VAL A 227      24.112  67.336-252.274  1.00 28.07           C  
ATOM   1671  CG1 VAL A 227      24.228  68.145-250.979  1.00 28.07           C  
ATOM   1672  CG2 VAL A 227      23.270  68.079-253.294  1.00 28.07           C  
ATOM   1673  N   ILE A 228      26.181  65.152-251.574  1.00 28.07           N  
ATOM   1674  CA  ILE A 228      26.920  64.385-250.590  1.00 28.07           C  
ATOM   1675  C   ILE A 228      28.373  64.281-251.020  1.00 28.07           C  
ATOM   1676  O   ILE A 228      29.295  64.417-250.211  1.00 28.07           O  
ATOM   1677  CB  ILE A 228      26.320  62.962-250.457  1.00 28.07           C  
ATOM   1678  CG1 ILE A 228      24.899  63.055-249.893  1.00 28.07           C  
ATOM   1679  CG2 ILE A 228      27.198  62.098-249.567  1.00 28.07           C  
ATOM   1680  CD1 ILE A 228      24.142  61.741-249.881  1.00 28.07           C  
ATOM   1681  N   ARG A 229      28.567  64.054-252.311  1.00 28.07           N  
ATOM   1682  CA  ARG A 229      29.896  63.899-252.862  1.00 28.07           C  
ATOM   1683  C   ARG A 229      30.739  65.175-252.800  1.00 28.07           C  
ATOM   1684  O   ARG A 229      31.904  65.139-252.418  1.00 28.07           O  
ATOM   1685  CB  ARG A 229      29.785  63.407-254.302  1.00 28.07           C  
ATOM   1686  CG  ARG A 229      31.112  63.097-254.909  1.00 28.07           C  
ATOM   1687  CD  ARG A 229      31.050  63.042-256.403  1.00 28.07           C  
ATOM   1688  NE  ARG A 229      32.345  63.450-256.912  1.00 28.07           N  
ATOM   1689  CZ  ARG A 229      32.569  64.586-257.549  1.00 28.07           C  
ATOM   1690  NH1 ARG A 229      31.583  65.431-257.777  1.00 28.07           N  
ATOM   1691  NH2 ARG A 229      33.798  64.892-257.925  1.00 28.07           N  
ATOM   1692  N   LEU A 230      30.148  66.299-253.180  1.00 28.07           N  
ATOM   1693  CA  LEU A 230      30.854  67.564-253.163  1.00 28.07           C  
ATOM   1694  C   LEU A 230      31.043  67.997-251.721  1.00 28.07           C  
ATOM   1695  O   LEU A 230      32.006  68.695-251.387  1.00 28.07           O  
ATOM   1696  CB  LEU A 230      30.065  68.607-253.952  1.00 28.07           C  
ATOM   1697  CG  LEU A 230      29.947  68.292-255.445  1.00 28.07           C  
ATOM   1698  CD1 LEU A 230      29.041  69.308-256.103  1.00 28.07           C  
ATOM   1699  CD2 LEU A 230      31.326  68.305-256.088  1.00 28.07           C  
ATOM   1700  N   GLY A 231      30.111  67.573-250.872  1.00 28.07           N  
ATOM   1701  CA  GLY A 231      30.183  67.890-249.462  1.00 28.07           C  
ATOM   1702  C   GLY A 231      31.375  67.182-248.848  1.00 28.07           C  
ATOM   1703  O   GLY A 231      32.131  67.777-248.082  1.00 28.07           O  
ATOM   1704  N   LEU A 232      31.546  65.909-249.195  1.00 28.07           N  
ATOM   1705  CA  LEU A 232      32.657  65.116-248.685  1.00 28.07           C  
ATOM   1706  C   LEU A 232      33.973  65.758-249.100  1.00 28.07           C  
ATOM   1707  O   LEU A 232      34.898  65.848-248.302  1.00 28.07           O  
ATOM   1708  CB  LEU A 232      32.578  63.683-249.223  1.00 28.07           C  
ATOM   1709  CG  LEU A 232      33.634  62.669-248.772  1.00 28.07           C  
ATOM   1710  CD1 LEU A 232      33.740  62.662-247.249  1.00 28.07           C  
ATOM   1711  CD2 LEU A 232      33.262  61.285-249.290  1.00 28.07           C  
ATOM   1712  N   MET A 233      34.046  66.211-250.349  1.00 28.07           N  
ATOM   1713  CA  MET A 233      35.254  66.849-250.855  1.00 28.07           C  
ATOM   1714  C   MET A 233      35.634  68.029-249.970  1.00 28.07           C  
ATOM   1715  O   MET A 233      36.796  68.184-249.604  1.00 28.07           O  
ATOM   1716  CB  MET A 233      35.060  67.339-252.289  1.00 28.07           C  
ATOM   1717  CG  MET A 233      36.310  67.978-252.878  1.00 28.07           C  
ATOM   1718  SD  MET A 233      36.026  68.750-254.485  1.00 28.07           S  
ATOM   1719  CE  MET A 233      35.650  67.326-255.453  1.00 28.07           C  
ATOM   1720  N   GLU A 234      34.652  68.857-249.629  1.00 28.07           N  
ATOM   1721  CA  GLU A 234      34.907  70.007-248.777  1.00 28.07           C  
ATOM   1722  C   GLU A 234      35.214  69.592-247.332  1.00 28.07           C  
ATOM   1723  O   GLU A 234      35.957  70.280-246.632  1.00 28.07           O  
ATOM   1724  CB  GLU A 234      33.719  70.977-248.817  1.00 28.07           C  
ATOM   1725  CG  GLU A 234      33.499  71.614-250.178  1.00 28.07           C  
ATOM   1726  CD  GLU A 234      32.604  72.847-250.127  1.00 28.07           C  
ATOM   1727  OE1 GLU A 234      32.350  73.443-251.194  1.00 28.07           O  
ATOM   1728  OE2 GLU A 234      32.153  73.230-249.024  1.00 28.07           O  
ATOM   1729  N   MET A 235      34.655  68.468-246.890  1.00 28.07           N  
ATOM   1730  CA  MET A 235      34.903  67.986-245.533  1.00 28.07           C  
ATOM   1731  C   MET A 235      36.371  67.586-245.364  1.00 28.07           C  
ATOM   1732  O   MET A 235      37.063  68.047-244.448  1.00 28.07           O  
ATOM   1733  CB  MET A 235      34.007  66.790-245.222  1.00 28.07           C  
ATOM   1734  CG  MET A 235      32.595  67.167-244.843  1.00 28.07           C  
ATOM   1735  SD  MET A 235      31.474  65.751-244.824  1.00 28.07           S  
ATOM   1736  CE  MET A 235      31.980  64.861-243.363  1.00 28.07           C  
ATOM   1737  N   ILE A 236      36.842  66.725-246.255  1.00 28.07           N  
ATOM   1738  CA  ILE A 236      38.221  66.278-246.196  1.00 28.07           C  
ATOM   1739  C   ILE A 236      39.162  67.483-246.289  1.00 28.07           C  
ATOM   1740  O   ILE A 236      40.033  67.674-245.435  1.00 28.07           O  
ATOM   1741  CB  ILE A 236      38.520  65.286-247.332  1.00 28.07           C  
ATOM   1742  CG1 ILE A 236      37.672  64.021-247.142  1.00 28.07           C  
ATOM   1743  CG2 ILE A 236      39.999  64.966-247.365  1.00 28.07           C  
ATOM   1744  CD1 ILE A 236      37.922  62.946-248.164  1.00 28.07           C  
ATOM   1745  N   ALA A 237      38.970  68.301-247.318  1.00 28.07           N  
ATOM   1746  CA  ALA A 237      39.798  69.480-247.513  1.00 28.07           C  
ATOM   1747  C   ALA A 237      39.780  70.343-246.264  1.00 28.07           C  
ATOM   1748  O   ALA A 237      40.805  70.891-245.867  1.00 28.07           O  
ATOM   1749  CB  ALA A 237      39.304  70.277-248.704  1.00 28.07           C  
ATOM   1750  N   PHE A 238      38.614  70.457-245.638  1.00 28.07           N  
ATOM   1751  CA  PHE A 238      38.494  71.258-244.431  1.00 28.07           C  
ATOM   1752  C   PHE A 238      39.233  70.619-243.263  1.00 28.07           C  
ATOM   1753  O   PHE A 238      39.937  71.313-242.531  1.00 28.07           O  
ATOM   1754  CB  PHE A 238      37.034  71.455-244.040  1.00 28.07           C  
ATOM   1755  CG  PHE A 238      36.852  72.372-242.867  1.00 28.07           C  
ATOM   1756  CD1 PHE A 238      36.798  73.745-243.047  1.00 28.07           C  
ATOM   1757  CD2 PHE A 238      36.783  71.868-241.574  1.00 28.07           C  
ATOM   1758  CE1 PHE A 238      36.679  74.607-241.949  1.00 28.07           C  
ATOM   1759  CE2 PHE A 238      36.666  72.721-240.474  1.00 28.07           C  
ATOM   1760  CZ  PHE A 238      36.615  74.089-240.662  1.00 28.07           C  
ATOM   1761  N   ALA A 239      39.070  69.309-243.082  1.00 28.07           N  
ATOM   1762  CA  ALA A 239      39.732  68.596-241.985  1.00 28.07           C  
ATOM   1763  C   ALA A 239      41.255  68.652-242.118  1.00 28.07           C  
ATOM   1764  O   ALA A 239      41.966  68.970-241.162  1.00 28.07           O  
ATOM   1765  CB  ALA A 239      39.264  67.139-241.936  1.00 28.07           C  
ATOM   1766  N   LYS A 240      41.755  68.344-243.310  1.00 28.07           N  
ATOM   1767  CA  LYS A 240      43.191  68.370-243.553  1.00 28.07           C  
ATOM   1768  C   LYS A 240      43.786  69.751-243.308  1.00 28.07           C  
ATOM   1769  O   LYS A 240      44.925  69.873-242.861  1.00 28.07           O  
ATOM   1770  CB  LYS A 240      43.486  67.923-244.982  1.00 28.07           C  
ATOM   1771  CG  LYS A 240      43.295  66.438-245.181  1.00 28.07           C  
ATOM   1772  CD  LYS A 240      43.606  66.001-246.595  1.00 28.07           C  
ATOM   1773  CE  LYS A 240      43.689  64.484-246.650  1.00 28.07           C  
ATOM   1774  NZ  LYS A 240      43.924  63.954-248.024  1.00 28.07           N  
ATOM   1775  N   LEU A 241      43.011  70.788-243.582  1.00 28.07           N  
ATOM   1776  CA  LEU A 241      43.483  72.146-243.399  1.00 28.07           C  
ATOM   1777  C   LEU A 241      43.388  72.686-241.972  1.00 28.07           C  
ATOM   1778  O   LEU A 241      44.277  73.404-241.519  1.00 28.07           O  
ATOM   1779  CB  LEU A 241      42.712  73.084-244.318  1.00 28.07           C  
ATOM   1780  CG  LEU A 241      43.240  74.515-244.354  1.00 28.07           C  
ATOM   1781  CD1 LEU A 241      44.654  74.495-244.935  1.00 28.07           C  
ATOM   1782  CD2 LEU A 241      42.320  75.396-245.202  1.00 28.07           C  
ATOM   1783  N   PHE A 242      42.319  72.349-241.256  1.00 28.07           N  
ATOM   1784  CA  PHE A 242      42.146  72.883-239.910  1.00 28.07           C  
ATOM   1785  C   PHE A 242      42.393  71.970-238.712  1.00 28.07           C  
ATOM   1786  O   PHE A 242      42.491  72.462-237.586  1.00 28.07           O  
ATOM   1787  CB  PHE A 242      40.752  73.515-239.776  1.00 28.07           C  
ATOM   1788  CG  PHE A 242      40.553  74.730-240.640  1.00 28.07           C  
ATOM   1789  CD1 PHE A 242      40.069  74.602-241.938  1.00 28.07           C  
ATOM   1790  CD2 PHE A 242      40.884  76.002-240.169  1.00 28.07           C  
ATOM   1791  CE1 PHE A 242      39.917  75.720-242.760  1.00 28.07           C  
ATOM   1792  CE2 PHE A 242      40.739  77.127-240.979  1.00 28.07           C  
ATOM   1793  CZ  PHE A 242      40.254  76.985-242.280  1.00 28.07           C  
ATOM   1794  N   CYS A 243      42.496  70.664-238.937  1.00 28.07           N  
ATOM   1795  CA  CYS A 243      42.728  69.721-237.837  1.00 28.07           C  
ATOM   1796  C   CYS A 243      44.192  69.619-237.447  1.00 28.07           C  
ATOM   1797  O   CYS A 243      45.080  69.701-238.294  1.00 28.07           O  
ATOM   1798  CB  CYS A 243      42.240  68.310-238.196  1.00 28.07           C  
ATOM   1799  SG  CYS A 243      40.448  68.063-238.135  1.00 28.07           S  
ATOM   1800  N   SER A 244      44.434  69.432-236.152  1.00 28.07           N  
ATOM   1801  CA  SER A 244      45.791  69.287-235.641  1.00 28.07           C  
ATOM   1802  C   SER A 244      46.208  67.850-235.889  1.00 28.07           C  
ATOM   1803  O   SER A 244      45.413  66.924-235.699  1.00 28.07           O  
ATOM   1804  CB  SER A 244      45.833  69.551-234.133  1.00 28.07           C  
ATOM   1805  OG  SER A 244      45.432  70.871-233.821  1.00 28.07           O  
ATOM   1806  N   GLY A 245      47.446  67.655-236.314  1.00 28.07           N  
ATOM   1807  CA  GLY A 245      47.917  66.302-236.537  1.00 28.07           C  
ATOM   1808  C   GLY A 245      47.404  65.660-237.808  1.00 28.07           C  
ATOM   1809  O   GLY A 245      46.619  66.257-238.545  1.00 28.07           O  
ATOM   1810  N   PRO A 246      47.833  64.420-238.078  1.00 28.07           N  
ATOM   1811  CA  PRO A 246      47.474  63.612-239.249  1.00 28.07           C  
ATOM   1812  C   PRO A 246      45.979  63.448-239.510  1.00 28.07           C  
ATOM   1813  O   PRO A 246      45.201  63.147-238.601  1.00 28.07           O  
ATOM   1814  CB  PRO A 246      48.142  62.270-238.958  1.00 28.07           C  
ATOM   1815  CG  PRO A 246      49.329  62.656-238.128  1.00 28.07           C  
ATOM   1816  CD  PRO A 246      48.728  63.663-237.185  1.00 28.07           C  
ATOM   1817  N   VAL A 247      45.598  63.642-240.771  1.00 28.07           N  
ATOM   1818  CA  VAL A 247      44.217  63.501-241.227  1.00 28.07           C  
ATOM   1819  C   VAL A 247      44.253  62.631-242.478  1.00 28.07           C  
ATOM   1820  O   VAL A 247      44.604  63.098-243.559  1.00 28.07           O  
ATOM   1821  CB  VAL A 247      43.596  64.866-241.585  1.00 28.07           C  
ATOM   1822  CG1 VAL A 247      42.299  64.668-242.345  1.00 28.07           C  
ATOM   1823  CG2 VAL A 247      43.344  65.668-240.319  1.00 28.07           C  
ATOM   1824  N   SER A 248      43.906  61.360-242.324  1.00 28.07           N  
ATOM   1825  CA  SER A 248      43.907  60.439-243.450  1.00 28.07           C  
ATOM   1826  C   SER A 248      42.548  60.439-244.122  1.00 28.07           C  
ATOM   1827  O   SER A 248      41.530  60.679-243.474  1.00 28.07           O  
ATOM   1828  CB  SER A 248      44.250  59.024-242.981  1.00 28.07           C  
ATOM   1829  OG  SER A 248      43.414  58.622-241.908  1.00 28.07           O  
ATOM   1830  N   SER A 249      42.538  60.183-245.424  1.00 28.07           N  
ATOM   1831  CA  SER A 249      41.295  60.141-246.175  1.00 28.07           C  
ATOM   1832  C   SER A 249      40.527  58.865-245.842  1.00 28.07           C  
ATOM   1833  O   SER A 249      39.296  58.831-245.913  1.00 28.07           O  
ATOM   1834  CB  SER A 249      41.580  60.208-247.682  1.00 28.07           C  
ATOM   1835  OG  SER A 249      42.027  61.500-248.066  1.00 28.07           O  
ATOM   1836  N   ALA A 250      41.255  57.821-245.462  1.00 28.07           N  
ATOM   1837  CA  ALA A 250      40.636  56.543-245.128  1.00 28.07           C  
ATOM   1838  C   ALA A 250      39.586  56.706-244.040  1.00 28.07           C  
ATOM   1839  O   ALA A 250      38.483  56.177-244.137  1.00 28.07           O  
ATOM   1840  CB  ALA A 250      41.701  55.557-244.676  1.00 28.07           C  
ATOM   1841  N   THR A 251      39.945  57.450-243.005  1.00 28.07           N  
ATOM   1842  CA  THR A 251      39.060  57.693-241.881  1.00 28.07           C  
ATOM   1843  C   THR A 251      37.650  58.098-242.302  1.00 28.07           C  
ATOM   1844  O   THR A 251      36.695  57.828-241.589  1.00 28.07           O  
ATOM   1845  CB  THR A 251      39.640  58.785-240.978  1.00 28.07           C  
ATOM   1846  OG1 THR A 251      40.967  58.412-240.577  1.00 28.07           O  
ATOM   1847  CG2 THR A 251      38.767  58.972-239.740  1.00 28.07           C  
ATOM   1848  N   PHE A 252      37.524  58.747-243.457  1.00 28.07           N  
ATOM   1849  CA  PHE A 252      36.218  59.176-243.944  1.00 28.07           C  
ATOM   1850  C   PHE A 252      35.380  58.034-244.503  1.00 28.07           C  
ATOM   1851  O   PHE A 252      34.183  58.208-244.757  1.00 28.07           O  
ATOM   1852  CB  PHE A 252      36.363  60.254-245.016  1.00 28.07           C  
ATOM   1853  CG  PHE A 252      36.897  61.545-244.500  1.00 28.07           C  
ATOM   1854  CD1 PHE A 252      38.245  61.685-244.212  1.00 28.07           C  
ATOM   1855  CD2 PHE A 252      36.053  62.626-244.300  1.00 28.07           C  
ATOM   1856  CE1 PHE A 252      38.746  62.883-243.734  1.00 28.07           C  
ATOM   1857  CE2 PHE A 252      36.546  63.837-243.820  1.00 28.07           C  
ATOM   1858  CZ  PHE A 252      37.894  63.966-243.537  1.00 28.07           C  
ATOM   1859  N   LEU A 253      36.011  56.878-244.707  1.00 28.07           N  
ATOM   1860  CA  LEU A 253      35.303  55.709-245.223  1.00 28.07           C  
ATOM   1861  C   LEU A 253      34.714  54.924-244.064  1.00 28.07           C  
ATOM   1862  O   LEU A 253      34.133  53.859-244.256  1.00 28.07           O  
ATOM   1863  CB  LEU A 253      36.239  54.810-246.032  1.00 28.07           C  
ATOM   1864  CG  LEU A 253      36.842  55.442-247.287  1.00 28.07           C  
ATOM   1865  CD1 LEU A 253      37.689  54.421-247.994  1.00 28.07           C  
ATOM   1866  CD2 LEU A 253      35.749  55.941-248.203  1.00 28.07           C  
ATOM   1867  N   GLU A 254      34.877  55.458-242.855  1.00 28.07           N  
ATOM   1868  CA  GLU A 254      34.336  54.827-241.651  1.00 28.07           C  
ATOM   1869  C   GLU A 254      32.892  55.307-241.495  1.00 28.07           C  
ATOM   1870  O   GLU A 254      32.487  56.282-242.133  1.00 28.07           O  
ATOM   1871  CB  GLU A 254      35.150  55.233-240.421  1.00 28.07           C  
ATOM   1872  CG  GLU A 254      36.639  54.883-240.489  1.00 28.07           C  
ATOM   1873  CD  GLU A 254      36.940  53.419-240.208  1.00 28.07           C  
ATOM   1874  OE1 GLU A 254      36.000  52.631-239.983  1.00 28.07           O  
ATOM   1875  OE2 GLU A 254      38.131  53.057-240.208  1.00 28.07           O  
ATOM   1876  N   SER A 255      32.120  54.627-240.652  1.00 28.07           N  
ATOM   1877  CA  SER A 255      30.721  54.986-240.434  1.00 28.07           C  
ATOM   1878  C   SER A 255      30.529  56.486-240.209  1.00 28.07           C  
ATOM   1879  O   SER A 255      29.581  57.087-240.717  1.00 28.07           O  
ATOM   1880  CB  SER A 255      30.160  54.215-239.236  1.00 28.07           C  
ATOM   1881  OG  SER A 255      28.821  54.589-238.975  1.00 28.07           O  
ATOM   1882  N   CYS A 256      31.443  57.078-239.451  1.00 28.07           N  
ATOM   1883  CA  CYS A 256      31.403  58.496-239.127  1.00 28.07           C  
ATOM   1884  C   CYS A 256      31.533  59.397-240.356  1.00 28.07           C  
ATOM   1885  O   CYS A 256      31.191  60.577-240.308  1.00 28.07           O  
ATOM   1886  CB  CYS A 256      32.530  58.825-238.144  1.00 28.07           C  
ATOM   1887  SG  CYS A 256      34.199  58.539-238.812  1.00 28.07           S  
ATOM   1888  N   GLY A 257      32.035  58.837-241.448  1.00 28.07           N  
ATOM   1889  CA  GLY A 257      32.216  59.625-242.650  1.00 28.07           C  
ATOM   1890  C   GLY A 257      31.144  59.461-243.705  1.00 28.07           C  
ATOM   1891  O   GLY A 257      30.103  60.116-243.651  1.00 28.07           O  
ATOM   1892  N   VAL A 258      31.398  58.588-244.671  1.00 28.07           N  
ATOM   1893  CA  VAL A 258      30.449  58.361-245.754  1.00 28.07           C  
ATOM   1894  C   VAL A 258      29.053  57.988-245.275  1.00 28.07           C  
ATOM   1895  O   VAL A 258      28.078  58.610-245.657  1.00 28.07           O  
ATOM   1896  CB  VAL A 258      30.939  57.254-246.709  1.00 28.07           C  
ATOM   1897  CG1 VAL A 258      30.062  57.208-247.949  1.00 28.07           C  
ATOM   1898  CG2 VAL A 258      32.357  57.516-247.102  1.00 28.07           C  
ATOM   1899  N   ALA A 259      28.967  56.975-244.428  1.00 28.07           N  
ATOM   1900  CA  ALA A 259      27.679  56.502-243.929  1.00 28.07           C  
ATOM   1901  C   ALA A 259      26.781  57.552-243.280  1.00 28.07           C  
ATOM   1902  O   ALA A 259      25.641  57.743-243.707  1.00 28.07           O  
ATOM   1903  CB  ALA A 259      27.899  55.356-242.966  1.00 28.07           C  
ATOM   1904  N   ASP A 260      27.284  58.217-242.244  1.00 28.07           N  
ATOM   1905  CA  ASP A 260      26.503  59.225-241.534  1.00 28.07           C  
ATOM   1906  C   ASP A 260      26.122  60.342-242.489  1.00 28.07           C  
ATOM   1907  O   ASP A 260      25.070  60.972-242.352  1.00 28.07           O  
ATOM   1908  CB  ASP A 260      27.304  59.787-240.355  1.00 28.07           C  
ATOM   1909  CG  ASP A 260      26.451  60.616-239.403  1.00 28.07           C  
ATOM   1910  OD1 ASP A 260      25.224  60.726-239.610  1.00 28.07           O  
ATOM   1911  OD2 ASP A 260      27.009  61.158-238.430  1.00 28.07           O  
ATOM   1912  N   LEU A 261      26.991  60.576-243.461  1.00 28.07           N  
ATOM   1913  CA  LEU A 261      26.756  61.596-244.469  1.00 28.07           C  
ATOM   1914  C   LEU A 261      25.488  61.173-245.217  1.00 28.07           C  
ATOM   1915  O   LEU A 261      24.567  61.972-245.408  1.00 28.07           O  
ATOM   1916  CB  LEU A 261      27.958  61.662-245.421  1.00 28.07           C  
ATOM   1917  CG  LEU A 261      28.248  62.937-246.219  1.00 28.07           C  
ATOM   1918  CD1 LEU A 261      28.164  64.165-245.325  1.00 28.07           C  
ATOM   1919  CD2 LEU A 261      29.636  62.836-246.828  1.00 28.07           C  
ATOM   1920  N   ILE A 262      25.438  59.897-245.600  1.00 28.07           N  
ATOM   1921  CA  ILE A 262      24.301  59.346-246.331  1.00 28.07           C  
ATOM   1922  C   ILE A 262      22.993  59.284-245.537  1.00 28.07           C  
ATOM   1923  O   ILE A 262      21.962  59.789-245.989  1.00 28.07           O  
ATOM   1924  CB  ILE A 262      24.609  57.922-246.858  1.00 28.07           C  
ATOM   1925  CG1 ILE A 262      25.813  57.971-247.802  1.00 28.07           C  
ATOM   1926  CG2 ILE A 262      23.382  57.345-247.564  1.00 28.07           C  
ATOM   1927  CD1 ILE A 262      26.143  56.656-248.466  1.00 28.07           C  
ATOM   1928  N   THR A 263      23.025  58.669-244.361  1.00 28.07           N  
ATOM   1929  CA  THR A 263      21.805  58.540-243.574  1.00 28.07           C  
ATOM   1930  C   THR A 263      21.211  59.881-243.143  1.00 28.07           C  
ATOM   1931  O   THR A 263      19.991  60.057-243.120  1.00 28.07           O  
ATOM   1932  CB  THR A 263      22.030  57.662-242.324  1.00 28.07           C  
ATOM   1933  OG1 THR A 263      20.764  57.225-241.831  1.00 28.07           O  
ATOM   1934  CG2 THR A 263      22.739  58.436-241.229  1.00 28.07           C  
ATOM   1935  N   THR A 264      22.082  60.828-242.821  1.00 28.07           N  
ATOM   1936  CA  THR A 264      21.642  62.141-242.378  1.00 28.07           C  
ATOM   1937  C   THR A 264      20.981  62.906-243.515  1.00 28.07           C  
ATOM   1938  O   THR A 264      19.943  63.546-243.330  1.00 28.07           O  
ATOM   1939  CB  THR A 264      22.831  62.949-241.833  1.00 28.07           C  
ATOM   1940  OG1 THR A 264      23.456  62.212-240.776  1.00 28.07           O  
ATOM   1941  CG2 THR A 264      22.367  64.295-241.302  1.00 28.07           C  
ATOM   1942  N   CYS A 265      21.584  62.827-244.693  1.00 28.07           N  
ATOM   1943  CA  CYS A 265      21.062  63.510-245.864  1.00 28.07           C  
ATOM   1944  C   CYS A 265      19.717  62.945-246.345  1.00 28.07           C  
ATOM   1945  O   CYS A 265      18.979  63.629-247.054  1.00 28.07           O  
ATOM   1946  CB  CYS A 265      22.107  63.480-246.991  1.00 28.07           C  
ATOM   1947  SG  CYS A 265      23.522  64.606-246.719  1.00 28.07           S  
ATOM   1948  N   TYR A 266      19.390  61.716-245.938  1.00 28.07           N  
ATOM   1949  CA  TYR A 266      18.125  61.081-246.331  1.00 28.07           C  
ATOM   1950  C   TYR A 266      17.027  61.026-245.268  1.00 28.07           C  
ATOM   1951  O   TYR A 266      15.844  61.067-245.602  1.00 28.07           O  
ATOM   1952  CB  TYR A 266      18.364  59.658-246.842  1.00 28.07           C  
ATOM   1953  CG  TYR A 266      18.708  59.588-248.312  1.00 28.07           C  
ATOM   1954  CD1 TYR A 266      20.036  59.554-248.738  1.00 28.07           C  
ATOM   1955  CD2 TYR A 266      17.701  59.578-249.281  1.00 28.07           C  
ATOM   1956  CE1 TYR A 266      20.353  59.508-250.089  1.00 28.07           C  
ATOM   1957  CE2 TYR A 266      18.006  59.537-250.635  1.00 28.07           C  
ATOM   1958  CZ  TYR A 266      19.336  59.501-251.034  1.00 28.07           C  
ATOM   1959  OH  TYR A 266      19.650  59.464-252.373  1.00 28.07           O  
ATOM   1960  N   GLY A 267      17.404  60.929-243.997  1.00 28.07           N  
ATOM   1961  CA  GLY A 267      16.395  60.858-242.955  1.00 28.07           C  
ATOM   1962  C   GLY A 267      16.724  61.634-241.698  1.00 28.07           C  
ATOM   1963  O   GLY A 267      16.214  61.331-240.622  1.00 28.07           O  
ATOM   1964  N   GLY A 268      17.575  62.642-241.828  1.00 28.07           N  
ATOM   1965  CA  GLY A 268      17.951  63.431-240.672  1.00 28.07           C  
ATOM   1966  C   GLY A 268      17.071  64.640-240.416  1.00 28.07           C  
ATOM   1967  O   GLY A 268      16.357  65.114-241.293  1.00 28.07           O  
ATOM   1968  N   ARG A 269      17.140  65.145-239.193  1.00 28.07           N  
ATOM   1969  CA  ARG A 269      16.352  66.296-238.795  1.00 28.07           C  
ATOM   1970  C   ARG A 269      16.772  67.564-239.547  1.00 28.07           C  
ATOM   1971  O   ARG A 269      15.929  68.404-239.865  1.00 28.07           O  
ATOM   1972  CB  ARG A 269      16.462  66.472-237.279  1.00 28.07           C  
ATOM   1973  CG  ARG A 269      16.107  65.193-236.516  1.00 28.07           C  
ATOM   1974  CD  ARG A 269      16.213  65.326-234.994  1.00 28.07           C  
ATOM   1975  NE  ARG A 269      17.539  65.702-234.505  1.00 28.07           N  
ATOM   1976  CZ  ARG A 269      17.865  65.789-233.216  1.00 28.07           C  
ATOM   1977  NH1 ARG A 269      16.970  65.521-232.280  1.00 28.07           N  
ATOM   1978  NH2 ARG A 269      19.080  66.164-232.854  1.00 28.07           N  
ATOM   1979  N   ASN A 270      18.064  67.693-239.845  1.00 28.07           N  
ATOM   1980  CA  ASN A 270      18.564  68.847-240.589  1.00 28.07           C  
ATOM   1981  C   ASN A 270      17.992  68.839-242.007  1.00 28.07           C  
ATOM   1982  O   ASN A 270      17.687  69.895-242.572  1.00 28.07           O  
ATOM   1983  CB  ASN A 270      20.095  68.832-240.664  1.00 28.07           C  
ATOM   1984  CG  ASN A 270      20.753  69.172-239.336  1.00 28.07           C  
ATOM   1985  OD1 ASN A 270      20.617  70.283-238.823  1.00 28.07           O  
ATOM   1986  ND2 ASN A 270      21.471  68.217-238.779  1.00 28.07           N  
ATOM   1987  N   ARG A 271      17.846  67.650-242.585  1.00 28.07           N  
ATOM   1988  CA  ARG A 271      17.302  67.557-243.931  1.00 28.07           C  
ATOM   1989  C   ARG A 271      15.841  67.986-243.919  1.00 28.07           C  
ATOM   1990  O   ARG A 271      15.418  68.782-244.752  1.00 28.07           O  
ATOM   1991  CB  ARG A 271      17.401  66.132-244.481  1.00 28.07           C  
ATOM   1992  CG  ARG A 271      17.015  66.024-245.958  1.00 28.07           C  
ATOM   1993  CD  ARG A 271      16.288  64.722-246.261  1.00 28.07           C  
ATOM   1994  NE  ARG A 271      14.984  64.677-245.604  1.00 28.07           N  
ATOM   1995  CZ  ARG A 271      13.896  65.315-246.029  1.00 28.07           C  
ATOM   1996  NH1 ARG A 271      13.937  66.049-247.127  1.00 28.07           N  
ATOM   1997  NH2 ARG A 271      12.768  65.239-245.340  1.00 28.07           N  
ATOM   1998  N   LYS A 272      15.074  67.458-242.972  1.00 28.07           N  
ATOM   1999  CA  LYS A 272      13.664  67.800-242.878  1.00 28.07           C  
ATOM   2000  C   LYS A 272      13.451  69.314-242.792  1.00 28.07           C  
ATOM   2001  O   LYS A 272      12.685  69.889-243.572  1.00 28.07           O  
ATOM   2002  CB  LYS A 272      13.027  67.139-241.655  1.00 28.07           C  
ATOM   2003  CG  LYS A 272      11.523  67.361-241.599  1.00 28.07           C  
ATOM   2004  CD  LYS A 272      10.941  67.124-240.207  1.00 28.07           C  
ATOM   2005  CE  LYS A 272      11.174  65.709-239.706  1.00 28.07           C  
ATOM   2006  NZ  LYS A 272      10.563  65.480-238.361  1.00 28.07           N  
ATOM   2007  N   VAL A 273      14.129  69.953-241.842  1.00 28.07           N  
ATOM   2008  CA  VAL A 273      14.006  71.391-241.650  1.00 28.07           C  
ATOM   2009  C   VAL A 273      14.551  72.144-242.860  1.00 28.07           C  
ATOM   2010  O   VAL A 273      13.986  73.159-243.273  1.00 28.07           O  
ATOM   2011  CB  VAL A 273      14.759  71.850-240.376  1.00 28.07           C  
ATOM   2012  CG1 VAL A 273      14.589  73.350-240.175  1.00 28.07           C  
ATOM   2013  CG2 VAL A 273      14.239  71.094-239.163  1.00 28.07           C  
ATOM   2014  N   ALA A 274      15.645  71.645-243.428  1.00 28.07           N  
ATOM   2015  CA  ALA A 274      16.244  72.284-244.592  1.00 28.07           C  
ATOM   2016  C   ALA A 274      15.225  72.362-245.722  1.00 28.07           C  
ATOM   2017  O   ALA A 274      15.143  73.366-246.434  1.00 28.07           O  
ATOM   2018  CB  ALA A 274      17.467  71.512-245.044  1.00 28.07           C  
ATOM   2019  N   GLU A 275      14.440  71.303-245.876  1.00 28.07           N  
ATOM   2020  CA  GLU A 275      13.433  71.263-246.916  1.00 28.07           C  
ATOM   2021  C   GLU A 275      12.294  72.247-246.623  1.00 28.07           C  
ATOM   2022  O   GLU A 275      11.881  73.006-247.497  1.00 28.07           O  
ATOM   2023  CB  GLU A 275      12.874  69.851-247.058  1.00 28.07           C  
ATOM   2024  CG  GLU A 275      12.091  69.680-248.332  1.00 28.07           C  
ATOM   2025  CD  GLU A 275      10.950  68.709-248.191  1.00 28.07           C  
ATOM   2026  OE1 GLU A 275      11.201  67.478-248.177  1.00 28.07           O  
ATOM   2027  OE2 GLU A 275       9.796  69.193-248.087  1.00 28.07           O  
ATOM   2028  N   ALA A 276      11.790  72.228-245.392  1.00 28.07           N  
ATOM   2029  CA  ALA A 276      10.713  73.124-244.990  1.00 28.07           C  
ATOM   2030  C   ALA A 276      11.152  74.571-245.173  1.00 28.07           C  
ATOM   2031  O   ALA A 276      10.344  75.434-245.525  1.00 28.07           O  
ATOM   2032  CB  ALA A 276      10.335  72.877-243.542  1.00 28.07           C  
ATOM   2033  N   PHE A 277      12.435  74.827-244.930  1.00 28.07           N  
ATOM   2034  CA  PHE A 277      12.992  76.165-245.071  1.00 28.07           C  
ATOM   2035  C   PHE A 277      13.005  76.580-246.529  1.00 28.07           C  
ATOM   2036  O   PHE A 277      12.759  77.739-246.848  1.00 28.07           O  
ATOM   2037  CB  PHE A 277      14.424  76.218-244.544  1.00 28.07           C  
ATOM   2038  CG  PHE A 277      15.062  77.573-244.673  1.00 28.07           C  
ATOM   2039  CD1 PHE A 277      14.953  78.509-243.650  1.00 28.07           C  
ATOM   2040  CD2 PHE A 277      15.756  77.920-245.829  1.00 28.07           C  
ATOM   2041  CE1 PHE A 277      15.530  79.780-243.775  1.00 28.07           C  
ATOM   2042  CE2 PHE A 277      16.334  79.182-245.968  1.00 28.07           C  
ATOM   2043  CZ  PHE A 277      16.221  80.115-244.938  1.00 28.07           C  
ATOM   2044  N   ALA A 278      13.316  75.630-247.406  1.00 28.07           N  
ATOM   2045  CA  ALA A 278      13.367  75.891-248.836  1.00 28.07           C  
ATOM   2046  C   ALA A 278      11.971  76.164-249.377  1.00 28.07           C  
ATOM   2047  O   ALA A 278      11.818  76.878-250.364  1.00 28.07           O  
ATOM   2048  CB  ALA A 278      13.988  74.699-249.569  1.00 28.07           C  
ATOM   2049  N   ARG A 279      10.959  75.604-248.716  1.00 28.07           N  
ATOM   2050  CA  ARG A 279       9.565  75.761-249.131  1.00 28.07           C  
ATOM   2051  C   ARG A 279       8.786  76.919-248.514  1.00 28.07           C  
ATOM   2052  O   ARG A 279       8.161  77.701-249.226  1.00 28.07           O  
ATOM   2053  CB  ARG A 279       8.775  74.475-248.848  1.00 28.07           C  
ATOM   2054  CG  ARG A 279       9.007  73.355-249.832  1.00 28.07           C  
ATOM   2055  CD  ARG A 279       8.057  72.190-249.590  1.00 28.07           C  
ATOM   2056  NE  ARG A 279       8.266  71.560-248.292  1.00 28.07           N  
ATOM   2057  CZ  ARG A 279       7.587  71.859-247.183  1.00 28.07           C  
ATOM   2058  NH1 ARG A 279       6.637  72.789-247.202  1.00 28.07           N  
ATOM   2059  NH2 ARG A 279       7.863  71.224-246.048  1.00 28.07           N  
ATOM   2060  N   THR A 280       8.816  77.016-247.190  1.00 28.07           N  
ATOM   2061  CA  THR A 280       8.058  78.033-246.470  1.00 28.07           C  
ATOM   2062  C   THR A 280       8.689  79.409-246.399  1.00 28.07           C  
ATOM   2063  O   THR A 280       8.000  80.422-246.510  1.00 28.07           O  
ATOM   2064  CB  THR A 280       7.805  77.596-245.023  1.00 28.07           C  
ATOM   2065  OG1 THR A 280       9.042  77.650-244.298  1.00 28.07           O  
ATOM   2066  CG2 THR A 280       7.241  76.174-244.978  1.00 28.07           C  
ATOM   2067  N   GLY A 281       9.996  79.445-246.179  1.00 28.07           N  
ATOM   2068  CA  GLY A 281      10.675  80.718-246.055  1.00 28.07           C  
ATOM   2069  C   GLY A 281      10.668  81.169-244.604  1.00 28.07           C  
ATOM   2070  O   GLY A 281      11.093  82.284-244.282  1.00 28.07           O  
ATOM   2071  N   LYS A 282      10.166  80.318-243.712  1.00 28.07           N  
ATOM   2072  CA  LYS A 282      10.151  80.669-242.296  1.00 28.07           C  
ATOM   2073  C   LYS A 282      11.591  80.590-241.813  1.00 28.07           C  
ATOM   2074  O   LYS A 282      12.449  80.036-242.502  1.00 28.07           O  
ATOM   2075  CB  LYS A 282       9.281  79.694-241.497  1.00 28.07           C  
ATOM   2076  CG  LYS A 282       7.793  79.845-241.722  1.00 28.07           C  
ATOM   2077  CD  LYS A 282       7.036  78.768-240.978  1.00 28.07           C  
ATOM   2078  CE  LYS A 282       5.568  78.726-241.375  1.00 28.07           C  
ATOM   2079  NZ  LYS A 282       4.880  77.567-240.749  1.00 28.07           N  
ATOM   2080  N   SER A 283      11.867  81.146-240.639  1.00 28.07           N  
ATOM   2081  CA  SER A 283      13.224  81.094-240.110  1.00 28.07           C  
ATOM   2082  C   SER A 283      13.547  79.678-239.651  1.00 28.07           C  
ATOM   2083  O   SER A 283      12.652  78.906-239.291  1.00 28.07           O  
ATOM   2084  CB  SER A 283      13.381  82.057-238.931  1.00 28.07           C  
ATOM   2085  OG  SER A 283      12.517  81.697-237.871  1.00 28.07           O  
ATOM   2086  N   ILE A 284      14.828  79.335-239.681  1.00 28.07           N  
ATOM   2087  CA  ILE A 284      15.259  78.021-239.241  1.00 28.07           C  
ATOM   2088  C   ILE A 284      14.812  77.847-237.802  1.00 28.07           C  
ATOM   2089  O   ILE A 284      14.237  76.820-237.439  1.00 28.07           O  
ATOM   2090  CB  ILE A 284      16.797  77.876-239.353  1.00 28.07           C  
ATOM   2091  CG1 ILE A 284      17.142  77.506-240.799  1.00 28.07           C  
ATOM   2092  CG2 ILE A 284      17.328  76.869-238.331  1.00 28.07           C  
ATOM   2093  CD1 ILE A 284      18.397  76.715-240.962  1.00 28.07           C  
ATOM   2094  N   GLU A 285      15.060  78.871-236.993  1.00 28.07           N  
ATOM   2095  CA  GLU A 285      14.676  78.838-235.588  1.00 28.07           C  
ATOM   2096  C   GLU A 285      13.198  78.516-235.417  1.00 28.07           C  
ATOM   2097  O   GLU A 285      12.839  77.677-234.595  1.00 28.07           O  
ATOM   2098  CB  GLU A 285      15.004  80.175-234.901  1.00 28.07           C  
ATOM   2099  CG  GLU A 285      14.309  80.360-233.556  1.00 28.07           C  
ATOM   2100  CD  GLU A 285      14.937  81.453-232.699  1.00 28.07           C  
ATOM   2101  OE1 GLU A 285      15.134  82.586-233.197  1.00 28.07           O  
ATOM   2102  OE2 GLU A 285      15.231  81.179-231.517  1.00 28.07           O  
ATOM   2103  N   GLN A 286      12.344  79.180-236.189  1.00 28.07           N  
ATOM   2104  CA  GLN A 286      10.906  78.947-236.106  1.00 28.07           C  
ATOM   2105  C   GLN A 286      10.529  77.546-236.582  1.00 28.07           C  
ATOM   2106  O   GLN A 286       9.619  76.921-236.038  1.00 28.07           O  
ATOM   2107  CB  GLN A 286      10.140  79.992-236.931  1.00 28.07           C  
ATOM   2108  CG  GLN A 286       8.626  79.892-236.774  1.00 28.07           C  
ATOM   2109  CD  GLN A 286       7.871  80.936-237.583  1.00 28.07           C  
ATOM   2110  OE1 GLN A 286       8.360  82.051-237.789  1.00 28.07           O  
ATOM   2111  NE2 GLN A 286       6.663  80.586-238.030  1.00 28.07           N  
ATOM   2112  N   LEU A 287      11.214  77.055-237.607  1.00 28.07           N  
ATOM   2113  CA  LEU A 287      10.919  75.720-238.110  1.00 28.07           C  
ATOM   2114  C   LEU A 287      11.363  74.690-237.082  1.00 28.07           C  
ATOM   2115  O   LEU A 287      10.679  73.690-236.846  1.00 28.07           O  
ATOM   2116  CB  LEU A 287      11.633  75.472-239.440  1.00 28.07           C  
ATOM   2117  CG  LEU A 287      11.021  76.201-240.639  1.00 28.07           C  
ATOM   2118  CD1 LEU A 287      12.001  76.206-241.803  1.00 28.07           C  
ATOM   2119  CD2 LEU A 287       9.705  75.528-241.020  1.00 28.07           C  
ATOM   2120  N   GLU A 288      12.507  74.952-236.462  1.00 28.07           N  
ATOM   2121  CA  GLU A 288      13.035  74.049-235.456  1.00 28.07           C  
ATOM   2122  C   GLU A 288      12.002  73.878-234.348  1.00 28.07           C  
ATOM   2123  O   GLU A 288      11.779  72.776-233.855  1.00 28.07           O  
ATOM   2124  CB  GLU A 288      14.341  74.603-234.882  1.00 28.07           C  
ATOM   2125  CG  GLU A 288      14.882  73.782-233.737  1.00 28.07           C  
ATOM   2126  CD  GLU A 288      16.240  74.257-233.264  1.00 28.07           C  
ATOM   2127  OE1 GLU A 288      16.374  75.457-232.929  1.00 28.07           O  
ATOM   2128  OE2 GLU A 288      17.175  73.425-233.231  1.00 28.07           O  
ATOM   2129  N   LYS A 289      11.360  74.977-233.974  1.00 28.07           N  
ATOM   2130  CA  LYS A 289      10.357  74.939-232.929  1.00 28.07           C  
ATOM   2131  C   LYS A 289       9.065  74.284-233.392  1.00 28.07           C  
ATOM   2132  O   LYS A 289       8.479  73.489-232.660  1.00 28.07           O  
ATOM   2133  CB  LYS A 289      10.060  76.353-232.421  1.00 28.07           C  
ATOM   2134  CG  LYS A 289       9.069  76.379-231.268  1.00 28.07           C  
ATOM   2135  CD  LYS A 289       9.059  77.722-230.521  1.00 28.07           C  
ATOM   2136  CE  LYS A 289       8.138  77.633-229.279  1.00 28.07           C  
ATOM   2137  NZ  LYS A 289       8.017  78.899-228.467  1.00 28.07           N  
ATOM   2138  N   GLU A 290       8.623  74.598-234.604  1.00 28.07           N  
ATOM   2139  CA  GLU A 290       7.375  74.035-235.102  1.00 28.07           C  
ATOM   2140  C   GLU A 290       7.432  72.568-235.530  1.00 28.07           C  
ATOM   2141  O   GLU A 290       6.401  71.901-235.550  1.00 28.07           O  
ATOM   2142  CB  GLU A 290       6.841  74.876-236.275  1.00 28.07           C  
ATOM   2143  CG  GLU A 290       6.513  76.331-235.930  1.00 28.07           C  
ATOM   2144  CD  GLU A 290       6.126  77.164-237.158  1.00 28.07           C  
ATOM   2145  OE1 GLU A 290       6.278  76.669-238.301  1.00 28.07           O  
ATOM   2146  OE2 GLU A 290       5.679  78.323-236.985  1.00 28.07           O  
ATOM   2147  N   LEU A 291       8.620  72.057-235.851  1.00 28.07           N  
ATOM   2148  CA  LEU A 291       8.748  70.678-236.331  1.00 28.07           C  
ATOM   2149  C   LEU A 291       9.392  69.605-235.447  1.00 28.07           C  
ATOM   2150  O   LEU A 291       8.984  68.448-235.484  1.00 28.07           O  
ATOM   2151  CB  LEU A 291       9.503  70.680-237.661  1.00 28.07           C  
ATOM   2152  CG  LEU A 291       9.005  71.551-238.813  1.00 28.07           C  
ATOM   2153  CD1 LEU A 291       9.948  71.402-240.005  1.00 28.07           C  
ATOM   2154  CD2 LEU A 291       7.594  71.137-239.198  1.00 28.07           C  
ATOM   2155  N   LEU A 292      10.398  69.973-234.664  1.00 28.07           N  
ATOM   2156  CA  LEU A 292      11.112  68.988-233.861  1.00 28.07           C  
ATOM   2157  C   LEU A 292      10.701  68.834-232.405  1.00 28.07           C  
ATOM   2158  O   LEU A 292      11.446  68.252-231.617  1.00 28.07           O  
ATOM   2159  CB  LEU A 292      12.610  69.276-233.936  1.00 28.07           C  
ATOM   2160  CG  LEU A 292      13.136  69.566-235.347  1.00 28.07           C  
ATOM   2161  CD1 LEU A 292      14.647  69.783-235.320  1.00 28.07           C  
ATOM   2162  CD2 LEU A 292      12.788  68.413-236.262  1.00 28.07           C  
ATOM   2163  N   ASN A 293       9.522  69.348-232.058  1.00 28.07           N  
ATOM   2164  CA  ASN A 293       8.994  69.264-230.695  1.00 28.07           C  
ATOM   2165  C   ASN A 293      10.079  69.225-229.612  1.00 28.07           C  
ATOM   2166  O   ASN A 293      10.167  68.274-228.830  1.00 28.07           O  
ATOM   2167  CB  ASN A 293       8.076  68.036-230.577  1.00 28.07           C  
ATOM   2168  CG  ASN A 293       7.488  67.866-229.184  1.00 28.07           C  
ATOM   2169  OD1 ASN A 293       7.200  68.841-228.491  1.00 28.07           O  
ATOM   2170  ND2 ASN A 293       7.291  66.618-228.777  1.00 28.07           N  
ATOM   2171  N   GLY A 294      10.917  70.255-229.581  1.00 28.07           N  
ATOM   2172  CA  GLY A 294      11.963  70.313-228.575  1.00 28.07           C  
ATOM   2173  C   GLY A 294      13.362  69.932-229.024  1.00 28.07           C  
ATOM   2174  O   GLY A 294      14.348  70.476-228.529  1.00 28.07           O  
ATOM   2175  N   GLN A 295      13.464  68.998-229.957  1.00 28.07           N  
ATOM   2176  CA  GLN A 295      14.770  68.567-230.430  1.00 28.07           C  
ATOM   2177  C   GLN A 295      15.556  69.714-231.063  1.00 28.07           C  
ATOM   2178  O   GLN A 295      14.974  70.704-231.513  1.00 28.07           O  
ATOM   2179  CB  GLN A 295      14.598  67.392-231.388  1.00 28.07           C  
ATOM   2180  CG  GLN A 295      13.838  66.252-230.733  1.00 28.07           C  
ATOM   2181  CD  GLN A 295      13.786  64.996-231.574  1.00 28.07           C  
ATOM   2182  OE1 GLN A 295      12.987  64.103-231.311  1.00 28.07           O  
ATOM   2183  NE2 GLN A 295      14.640  64.915-232.580  1.00 28.07           N  
ATOM   2184  N   LYS A 296      16.881  69.573-231.093  1.00 28.07           N  
ATOM   2185  CA  LYS A 296      17.756  70.621-231.615  1.00 28.07           C  
ATOM   2186  C   LYS A 296      18.556  70.294-232.875  1.00 28.07           C  
ATOM   2187  O   LYS A 296      19.185  69.244-232.969  1.00 28.07           O  
ATOM   2188  CB  LYS A 296      18.742  71.044-230.520  1.00 28.07           C  
ATOM   2189  CG  LYS A 296      18.100  71.344-229.172  1.00 28.07           C  
ATOM   2190  CD  LYS A 296      17.122  72.499-229.270  1.00 28.07           C  
ATOM   2191  CE  LYS A 296      16.547  72.852-227.909  1.00 28.07           C  
ATOM   2192  NZ  LYS A 296      15.676  74.065-227.951  1.00 28.07           N  
ATOM   2193  N   LEU A 297      18.540  71.207-233.840  1.00 28.07           N  
ATOM   2194  CA  LEU A 297      19.312  71.015-235.061  1.00 28.07           C  
ATOM   2195  C   LEU A 297      20.725  71.472-234.769  1.00 28.07           C  
ATOM   2196  O   LEU A 297      20.933  72.480-234.086  1.00 28.07           O  
ATOM   2197  CB  LEU A 297      18.773  71.859-236.208  1.00 28.07           C  
ATOM   2198  CG  LEU A 297      17.469  71.477-236.885  1.00 28.07           C  
ATOM   2199  CD1 LEU A 297      17.315  72.340-238.119  1.00 28.07           C  
ATOM   2200  CD2 LEU A 297      17.487  70.016-237.269  1.00 28.07           C  
ATOM   2201  N   GLN A 298      21.694  70.739-235.297  1.00 28.07           N  
ATOM   2202  CA  GLN A 298      23.089  71.074-235.088  1.00 28.07           C  
ATOM   2203  C   GLN A 298      23.709  71.583-236.390  1.00 28.07           C  
ATOM   2204  O   GLN A 298      24.767  72.197-236.380  1.00 28.07           O  
ATOM   2205  CB  GLN A 298      23.841  69.843-234.581  1.00 28.07           C  
ATOM   2206  CG  GLN A 298      23.157  69.148-233.410  1.00 28.07           C  
ATOM   2207  CD  GLN A 298      23.231  69.940-232.108  1.00 28.07           C  
ATOM   2208  OE1 GLN A 298      24.157  69.766-231.303  1.00 28.07           O  
ATOM   2209  NE2 GLN A 298      22.254  70.816-231.898  1.00 28.07           N  
ATOM   2210  N   GLY A 299      23.033  71.344-237.507  1.00 28.07           N  
ATOM   2211  CA  GLY A 299      23.552  71.770-238.796  1.00 28.07           C  
ATOM   2212  C   GLY A 299      23.711  73.267-239.026  1.00 28.07           C  
ATOM   2213  O   GLY A 299      24.821  73.738-239.260  1.00 28.07           O  
ATOM   2214  N   PRO A 300      22.622  74.048-238.977  1.00 28.07           N  
ATOM   2215  CA  PRO A 300      22.735  75.494-239.200  1.00 28.07           C  
ATOM   2216  C   PRO A 300      23.728  76.222-238.291  1.00 28.07           C  
ATOM   2217  O   PRO A 300      24.486  77.073-238.760  1.00 28.07           O  
ATOM   2218  CB  PRO A 300      21.302  75.980-239.020  1.00 28.07           C  
ATOM   2219  CG  PRO A 300      20.507  74.799-239.483  1.00 28.07           C  
ATOM   2220  CD  PRO A 300      21.212  73.654-238.824  1.00 28.07           C  
ATOM   2221  N   GLU A 301      23.728  75.900-237.001  1.00 28.07           N  
ATOM   2222  CA  GLU A 301      24.656  76.554-236.088  1.00 28.07           C  
ATOM   2223  C   GLU A 301      26.093  76.174-236.424  1.00 28.07           C  
ATOM   2224  O   GLU A 301      27.001  76.984-236.261  1.00 28.07           O  
ATOM   2225  CB  GLU A 301      24.344  76.208-234.619  1.00 28.07           C  
ATOM   2226  CG  GLU A 301      24.349  74.732-234.272  1.00 28.07           C  
ATOM   2227  CD  GLU A 301      23.983  74.469-232.808  1.00 28.07           C  
ATOM   2228  OE1 GLU A 301      23.132  75.210-232.260  1.00 28.07           O  
ATOM   2229  OE2 GLU A 301      24.527  73.514-232.206  1.00 28.07           O  
ATOM   2230  N   THR A 302      26.294  74.949-236.903  1.00 28.07           N  
ATOM   2231  CA  THR A 302      27.631  74.498-237.266  1.00 28.07           C  
ATOM   2232  C   THR A 302      28.122  75.292-238.469  1.00 28.07           C  
ATOM   2233  O   THR A 302      29.290  75.668-238.538  1.00 28.07           O  
ATOM   2234  CB  THR A 302      27.656  72.986-237.586  1.00 28.07           C  
ATOM   2235  OG1 THR A 302      27.261  72.250-236.424  1.00 28.07           O  
ATOM   2236  CG2 THR A 302      29.053  72.539-237.983  1.00 28.07           C  
ATOM   2237  N   ALA A 303      27.225  75.557-239.413  1.00 28.07           N  
ATOM   2238  CA  ALA A 303      27.598  76.333-240.586  1.00 28.07           C  
ATOM   2239  C   ALA A 303      27.982  77.741-240.117  1.00 28.07           C  
ATOM   2240  O   ALA A 303      28.964  78.321-240.587  1.00 28.07           O  
ATOM   2241  CB  ALA A 303      26.435  76.392-241.575  1.00 28.07           C  
ATOM   2242  N   ARG A 304      27.204  78.276-239.179  1.00 28.07           N  
ATOM   2243  CA  ARG A 304      27.459  79.602-238.621  1.00 28.07           C  
ATOM   2244  C   ARG A 304      28.871  79.613-238.025  1.00 28.07           C  
ATOM   2245  O   ARG A 304      29.571  80.625-238.083  1.00 28.07           O  
ATOM   2246  CB  ARG A 304      26.428  79.924-237.535  1.00 28.07           C  
ATOM   2247  CG  ARG A 304      26.425  81.368-237.043  1.00 28.07           C  
ATOM   2248  CD  ARG A 304      25.755  81.480-235.665  1.00 28.07           C  
ATOM   2249  NE  ARG A 304      24.378  80.966-235.654  1.00 28.07           N  
ATOM   2250  CZ  ARG A 304      23.779  80.414-234.592  1.00 28.07           C  
ATOM   2251  NH1 ARG A 304      24.429  80.290-233.437  1.00 28.07           N  
ATOM   2252  NH2 ARG A 304      22.518  79.981-234.683  1.00 28.07           N  
ATOM   2253  N   GLU A 305      29.288  78.476-237.469  1.00 28.07           N  
ATOM   2254  CA  GLU A 305      30.612  78.344-236.873  1.00 28.07           C  
ATOM   2255  C   GLU A 305      31.728  78.212-237.905  1.00 28.07           C  
ATOM   2256  O   GLU A 305      32.796  78.794-237.729  1.00 28.07           O  
ATOM   2257  CB  GLU A 305      30.658  77.148-235.922  1.00 28.07           C  
ATOM   2258  CG  GLU A 305      30.315  77.486-234.488  1.00 28.07           C  
ATOM   2259  CD  GLU A 305      31.279  78.491-233.877  1.00 28.07           C  
ATOM   2260  OE1 GLU A 305      32.503  78.267-233.962  1.00 28.07           O  
ATOM   2261  OE2 GLU A 305      30.807  79.501-233.304  1.00 28.07           O  
ATOM   2262  N   LEU A 306      31.499  77.439-238.966  1.00 28.07           N  
ATOM   2263  CA  LEU A 306      32.514  77.287-240.005  1.00 28.07           C  
ATOM   2264  C   LEU A 306      32.772  78.667-240.614  1.00 28.07           C  
ATOM   2265  O   LEU A 306      33.907  79.009-240.932  1.00 28.07           O  
ATOM   2266  CB  LEU A 306      32.056  76.310-241.100  1.00 28.07           C  
ATOM   2267  CG  LEU A 306      31.823  74.829-240.753  1.00 28.07           C  
ATOM   2268  CD1 LEU A 306      31.395  74.083-242.006  1.00 28.07           C  
ATOM   2269  CD2 LEU A 306      33.086  74.201-240.184  1.00 28.07           C  
ATOM   2270  N   TYR A 307      31.711  79.457-240.770  1.00 28.07           N  
ATOM   2271  CA  TYR A 307      31.840  80.807-241.318  1.00 28.07           C  
ATOM   2272  C   TYR A 307      32.792  81.635-240.455  1.00 28.07           C  
ATOM   2273  O   TYR A 307      33.660  82.340-240.965  1.00 28.07           O  
ATOM   2274  CB  TYR A 307      30.482  81.518-241.357  1.00 28.07           C  
ATOM   2275  CG  TYR A 307      30.591  82.976-241.764  1.00 28.07           C  
ATOM   2276  CD1 TYR A 307      30.843  83.337-243.094  1.00 28.07           C  
ATOM   2277  CD2 TYR A 307      30.475  83.999-240.815  1.00 28.07           C  
ATOM   2278  CE1 TYR A 307      30.974  84.673-243.465  1.00 28.07           C  
ATOM   2279  CE2 TYR A 307      30.607  85.341-241.179  1.00 28.07           C  
ATOM   2280  CZ  TYR A 307      30.853  85.671-242.506  1.00 28.07           C  
ATOM   2281  OH  TYR A 307      30.961  86.990-242.877  1.00 28.07           O  
ATOM   2282  N   SER A 308      32.603  81.548-239.142  1.00 28.07           N  
ATOM   2283  CA  SER A 308      33.422  82.275-238.182  1.00 28.07           C  
ATOM   2284  C   SER A 308      34.883  81.850-238.307  1.00 28.07           C  
ATOM   2285  O   SER A 308      35.787  82.687-238.355  1.00 28.07           O  
ATOM   2286  CB  SER A 308      32.908  82.002-236.761  1.00 28.07           C  
ATOM   2287  OG  SER A 308      33.575  82.796-235.792  1.00 28.07           O  
ATOM   2288  N   ILE A 309      35.109  80.544-238.366  1.00 28.07           N  
ATOM   2289  CA  ILE A 309      36.458  80.001-238.491  1.00 28.07           C  
ATOM   2290  C   ILE A 309      37.125  80.476-239.786  1.00 28.07           C  
ATOM   2291  O   ILE A 309      38.207  81.065-239.760  1.00 28.07           O  
ATOM   2292  CB  ILE A 309      36.419  78.444-238.432  1.00 28.07           C  
ATOM   2293  CG1 ILE A 309      36.078  78.006-237.004  1.00 28.07           C  
ATOM   2294  CG2 ILE A 309      37.740  77.846-238.885  1.00 28.07           C  
ATOM   2295  CD1 ILE A 309      35.834  76.533-236.836  1.00 28.07           C  
ATOM   2296  N   LEU A 310      36.461  80.237-240.911  1.00 28.07           N  
ATOM   2297  CA  LEU A 310      36.984  80.626-242.212  1.00 28.07           C  
ATOM   2298  C   LEU A 310      37.190  82.137-242.342  1.00 28.07           C  
ATOM   2299  O   LEU A 310      38.188  82.589-242.903  1.00 28.07           O  
ATOM   2300  CB  LEU A 310      36.045  80.125-243.309  1.00 28.07           C  
ATOM   2301  CG  LEU A 310      35.969  78.596-243.429  1.00 28.07           C  
ATOM   2302  CD1 LEU A 310      34.694  78.193-244.168  1.00 28.07           C  
ATOM   2303  CD2 LEU A 310      37.207  78.079-244.144  1.00 28.07           C  
ATOM   2304  N   GLN A 311      36.260  82.919-241.809  1.00 28.07           N  
ATOM   2305  CA  GLN A 311      36.387  84.363-241.914  1.00 28.07           C  
ATOM   2306  C   GLN A 311      37.520  84.896-241.057  1.00 28.07           C  
ATOM   2307  O   GLN A 311      37.868  86.074-241.163  1.00 28.07           O  
ATOM   2308  CB  GLN A 311      35.081  85.069-241.534  1.00 28.07           C  
ATOM   2309  CG  GLN A 311      34.737  85.021-240.066  1.00 28.07           C  
ATOM   2310  CD  GLN A 311      34.725  86.393-239.425  1.00 28.07           C  
ATOM   2311  OE1 GLN A 311      35.779  86.997-239.168  1.00 28.07           O  
ATOM   2312  NE2 GLN A 311      33.526  86.900-239.164  1.00 28.07           N  
ATOM   2313  N   HIS A 312      38.081  84.047-240.196  1.00 28.07           N  
ATOM   2314  CA  HIS A 312      39.204  84.470-239.364  1.00 28.07           C  
ATOM   2315  C   HIS A 312      40.511  84.088-240.065  1.00 28.07           C  
ATOM   2316  O   HIS A 312      41.592  84.577-239.707  1.00 28.07           O  
ATOM   2317  CB  HIS A 312      39.139  83.839-237.967  1.00 28.07           C  
ATOM   2318  CG  HIS A 312      38.097  84.445-237.072  1.00 28.07           C  
ATOM   2319  ND1 HIS A 312      37.872  85.806-237.003  1.00 28.07           N  
ATOM   2320  CD2 HIS A 312      37.242  83.879-236.187  1.00 28.07           C  
ATOM   2321  CE1 HIS A 312      36.922  86.049-236.114  1.00 28.07           C  
ATOM   2322  NE2 HIS A 312      36.524  84.897-235.604  1.00 28.07           N  
ATOM   2323  N   LYS A 313      40.410  83.214-241.064  1.00 28.07           N  
ATOM   2324  CA  LYS A 313      41.582  82.799-241.831  1.00 28.07           C  
ATOM   2325  C   LYS A 313      41.486  83.406-243.226  1.00 28.07           C  
ATOM   2326  O   LYS A 313      42.400  83.274-244.048  1.00 28.07           O  
ATOM   2327  CB  LYS A 313      41.644  81.278-241.942  1.00 28.07           C  
ATOM   2328  CG  LYS A 313      41.911  80.574-240.627  1.00 28.07           C  
ATOM   2329  CD  LYS A 313      43.243  81.021-240.030  1.00 28.07           C  
ATOM   2330  CE  LYS A 313      43.478  80.399-238.649  1.00 28.07           C  
ATOM   2331  NZ  LYS A 313      44.775  80.856-238.036  1.00 28.07           N  
ATOM   2332  N   GLY A 314      40.360  84.067-243.486  1.00 28.07           N  
ATOM   2333  CA  GLY A 314      40.137  84.690-244.776  1.00 28.07           C  
ATOM   2334  C   GLY A 314      39.974  83.665-245.876  1.00 28.07           C  
ATOM   2335  O   GLY A 314      40.421  83.871-247.004  1.00 28.07           O  
ATOM   2336  N   LEU A 315      39.324  82.555-245.554  1.00 28.07           N  
ATOM   2337  CA  LEU A 315      39.118  81.498-246.533  1.00 28.07           C  
ATOM   2338  C   LEU A 315      37.637  81.182-246.769  1.00 28.07           C  
ATOM   2339  O   LEU A 315      37.294  80.069-247.167  1.00 28.07           O  
ATOM   2340  CB  LEU A 315      39.863  80.237-246.088  1.00 28.07           C  
ATOM   2341  CG  LEU A 315      41.343  80.442-245.736  1.00 28.07           C  
ATOM   2342  CD1 LEU A 315      41.959  79.111-245.311  1.00 28.07           C  
ATOM   2343  CD2 LEU A 315      42.089  81.016-246.937  1.00 28.07           C  
ATOM   2344  N   VAL A 316      36.765  82.163-246.538  1.00 28.07           N  
ATOM   2345  CA  VAL A 316      35.330  81.971-246.746  1.00 28.07           C  
ATOM   2346  C   VAL A 316      35.061  81.532-248.186  1.00 28.07           C  
ATOM   2347  O   VAL A 316      34.127  80.776-248.456  1.00 28.07           O  
ATOM   2348  CB  VAL A 316      34.541  83.276-246.474  1.00 28.07           C  
ATOM   2349  CG1 VAL A 316      33.040  83.056-246.740  1.00 28.07           C  
ATOM   2350  CG2 VAL A 316      34.770  83.730-245.038  1.00 28.07           C  
ATOM   2351  N   ASP A 317      35.899  82.000-249.104  1.00 28.07           N  
ATOM   2352  CA  ASP A 317      35.762  81.672-250.524  1.00 28.07           C  
ATOM   2353  C   ASP A 317      36.266  80.273-250.911  1.00 28.07           C  
ATOM   2354  O   ASP A 317      36.104  79.863-252.056  1.00 28.07           O  
ATOM   2355  CB  ASP A 317      36.505  82.713-251.370  1.00 28.07           C  
ATOM   2356  CG  ASP A 317      37.999  82.772-251.043  1.00 28.07           C  
ATOM   2357  OD1 ASP A 317      38.770  83.366-251.831  1.00 28.07           O  
ATOM   2358  OD2 ASP A 317      38.407  82.227-249.989  1.00 28.07           O  
ATOM   2359  N   LYS A 318      36.874  79.550-249.974  1.00 28.07           N  
ATOM   2360  CA  LYS A 318      37.401  78.214-250.263  1.00 28.07           C  
ATOM   2361  C   LYS A 318      36.407  77.062-250.125  1.00 28.07           C  
ATOM   2362  O   LYS A 318      36.669  75.955-250.597  1.00 28.07           O  
ATOM   2363  CB  LYS A 318      38.614  77.925-249.375  1.00 28.07           C  
ATOM   2364  CG  LYS A 318      39.866  78.669-249.784  1.00 28.07           C  
ATOM   2365  CD  LYS A 318      40.345  78.173-251.150  1.00 28.07           C  
ATOM   2366  CE  LYS A 318      41.389  79.108-251.765  1.00 28.07           C  
ATOM   2367  NZ  LYS A 318      41.830  78.628-253.118  1.00 28.07           N  
ATOM   2368  N   PHE A 319      35.277  77.311-249.469  1.00 28.07           N  
ATOM   2369  CA  PHE A 319      34.271  76.267-249.281  1.00 28.07           C  
ATOM   2370  C   PHE A 319      32.889  76.746-249.700  1.00 28.07           C  
ATOM   2371  O   PHE A 319      32.049  77.075-248.860  1.00 28.07           O  
ATOM   2372  CB  PHE A 319      34.269  75.805-247.822  1.00 28.07           C  
ATOM   2373  CG  PHE A 319      35.609  75.326-247.357  1.00 28.07           C  
ATOM   2374  CD1 PHE A 319      36.561  76.229-246.898  1.00 28.07           C  
ATOM   2375  CD2 PHE A 319      35.956  73.982-247.466  1.00 28.07           C  
ATOM   2376  CE1 PHE A 319      37.837  75.802-246.560  1.00 28.07           C  
ATOM   2377  CE2 PHE A 319      37.232  73.545-247.131  1.00 28.07           C  
ATOM   2378  CZ  PHE A 319      38.174  74.451-246.680  1.00 28.07           C  
ATOM   2379  N   PRO A 320      32.637  76.759-251.022  1.00 28.07           N  
ATOM   2380  CA  PRO A 320      31.399  77.180-251.690  1.00 28.07           C  
ATOM   2381  C   PRO A 320      30.133  76.574-251.099  1.00 28.07           C  
ATOM   2382  O   PRO A 320      29.198  77.286-250.739  1.00 28.07           O  
ATOM   2383  CB  PRO A 320      31.603  76.719-253.135  1.00 28.07           C  
ATOM   2384  CG  PRO A 320      33.080  76.642-253.286  1.00 28.07           C  
ATOM   2385  CD  PRO A 320      33.517  76.061-251.976  1.00 28.07           C  
ATOM   2386  N   LEU A 321      30.118  75.250-251.019  1.00 28.07           N  
ATOM   2387  CA  LEU A 321      28.973  74.521-250.509  1.00 28.07           C  
ATOM   2388  C   LEU A 321      28.645  74.864-249.052  1.00 28.07           C  
ATOM   2389  O   LEU A 321      27.509  75.250-248.747  1.00 28.07           O  
ATOM   2390  CB  LEU A 321      29.215  73.026-250.694  1.00 28.07           C  
ATOM   2391  CG  LEU A 321      27.965  72.164-250.575  1.00 28.07           C  
ATOM   2392  CD1 LEU A 321      28.176  70.869-251.340  1.00 28.07           C  
ATOM   2393  CD2 LEU A 321      27.651  71.902-249.107  1.00 28.07           C  
ATOM   2394  N   PHE A 322      29.625  74.732-248.159  1.00 28.07           N  
ATOM   2395  CA  PHE A 322      29.423  75.063-246.741  1.00 28.07           C  
ATOM   2396  C   PHE A 322      28.916  76.508-246.600  1.00 28.07           C  
ATOM   2397  O   PHE A 322      27.943  76.773-245.898  1.00 28.07           O  
ATOM   2398  CB  PHE A 322      30.741  74.959-245.954  1.00 28.07           C  
ATOM   2399  CG  PHE A 322      31.288  73.558-245.818  1.00 28.07           C  
ATOM   2400  CD1 PHE A 322      32.629  73.361-245.477  1.00 28.07           C  
ATOM   2401  CD2 PHE A 322      30.475  72.439-245.991  1.00 28.07           C  
ATOM   2402  CE1 PHE A 322      33.150  72.080-245.309  1.00 28.07           C  
ATOM   2403  CE2 PHE A 322      30.991  71.151-245.822  1.00 28.07           C  
ATOM   2404  CZ  PHE A 322      32.329  70.975-245.481  1.00 28.07           C  
ATOM   2405  N   MET A 323      29.590  77.441-247.265  1.00 28.07           N  
ATOM   2406  CA  MET A 323      29.210  78.838-247.177  1.00 28.07           C  
ATOM   2407  C   MET A 323      27.879  79.149-247.862  1.00 28.07           C  
ATOM   2408  O   MET A 323      27.198  80.120-247.494  1.00 28.07           O  
ATOM   2409  CB  MET A 323      30.340  79.721-247.713  1.00 28.07           C  
ATOM   2410  CG  MET A 323      31.586  79.696-246.821  1.00 28.07           C  
ATOM   2411  SD  MET A 323      31.223  80.118-245.085  1.00 28.07           S  
ATOM   2412  CE  MET A 323      31.186  78.498-244.322  1.00 28.07           C  
ATOM   2413  N   ALA A 324      27.508  78.331-248.847  1.00 28.07           N  
ATOM   2414  CA  ALA A 324      26.227  78.496-249.530  1.00 28.07           C  
ATOM   2415  C   ALA A 324      25.148  78.067-248.532  1.00 28.07           C  
ATOM   2416  O   ALA A 324      24.091  78.683-248.440  1.00 28.07           O  
ATOM   2417  CB  ALA A 324      26.164  77.620-250.782  1.00 28.07           C  
ATOM   2418  N   VAL A 325      25.428  77.007-247.782  1.00 28.07           N  
ATOM   2419  CA  VAL A 325      24.498  76.523-246.777  1.00 28.07           C  
ATOM   2420  C   VAL A 325      24.335  77.612-245.728  1.00 28.07           C  
ATOM   2421  O   VAL A 325      23.218  77.958-245.329  1.00 28.07           O  
ATOM   2422  CB  VAL A 325      25.034  75.258-246.086  1.00 28.07           C  
ATOM   2423  CG1 VAL A 325      24.163  74.897-244.901  1.00 28.07           C  
ATOM   2424  CG2 VAL A 325      25.080  74.111-247.074  1.00 28.07           C  
ATOM   2425  N   TYR A 326      25.466  78.148-245.285  1.00 28.07           N  
ATOM   2426  CA  TYR A 326      25.470  79.196-244.281  1.00 28.07           C  
ATOM   2427  C   TYR A 326      24.741  80.449-244.744  1.00 28.07           C  
ATOM   2428  O   TYR A 326      23.970  81.032-243.986  1.00 28.07           O  
ATOM   2429  CB  TYR A 326      26.904  79.566-243.895  1.00 28.07           C  
ATOM   2430  CG  TYR A 326      26.984  80.891-243.184  1.00 28.07           C  
ATOM   2431  CD1 TYR A 326      26.539  81.027-241.868  1.00 28.07           C  
ATOM   2432  CD2 TYR A 326      27.426  82.032-243.851  1.00 28.07           C  
ATOM   2433  CE1 TYR A 326      26.527  82.269-241.236  1.00 28.07           C  
ATOM   2434  CE2 TYR A 326      27.416  83.277-243.233  1.00 28.07           C  
ATOM   2435  CZ  TYR A 326      26.966  83.390-241.924  1.00 28.07           C  
ATOM   2436  OH  TYR A 326      26.958  84.625-241.313  1.00 28.07           O  
ATOM   2437  N   LYS A 327      24.985  80.863-245.985  1.00 28.07           N  
ATOM   2438  CA  LYS A 327      24.353  82.068-246.514  1.00 28.07           C  
ATOM   2439  C   LYS A 327      22.845  81.942-246.709  1.00 28.07           C  
ATOM   2440  O   LYS A 327      22.105  82.907-246.505  1.00 28.07           O  
ATOM   2441  CB  LYS A 327      25.009  82.483-247.831  1.00 28.07           C  
ATOM   2442  CG  LYS A 327      26.376  83.140-247.682  1.00 28.07           C  
ATOM   2443  CD  LYS A 327      26.865  83.614-249.042  1.00 28.07           C  
ATOM   2444  CE  LYS A 327      28.036  84.578-248.948  1.00 28.07           C  
ATOM   2445  NZ  LYS A 327      29.310  83.877-248.631  1.00 28.07           N  
ATOM   2446  N   VAL A 328      22.389  80.759-247.104  1.00 28.07           N  
ATOM   2447  CA  VAL A 328      20.966  80.544-247.304  1.00 28.07           C  
ATOM   2448  C   VAL A 328      20.292  80.506-245.943  1.00 28.07           C  
ATOM   2449  O   VAL A 328      19.168  80.989-245.781  1.00 28.07           O  
ATOM   2450  CB  VAL A 328      20.705  79.225-248.071  1.00 28.07           C  
ATOM   2451  CG1 VAL A 328      19.232  78.861-248.024  1.00 28.07           C  
ATOM   2452  CG2 VAL A 328      21.147  79.379-249.505  1.00 28.07           C  
ATOM   2453  N   CYS A 329      20.996  79.949-244.961  1.00 28.07           N  
ATOM   2454  CA  CYS A 329      20.470  79.856-243.604  1.00 28.07           C  
ATOM   2455  C   CYS A 329      20.466  81.188-242.867  1.00 28.07           C  
ATOM   2456  O   CYS A 329      19.522  81.494-242.139  1.00 28.07           O  
ATOM   2457  CB  CYS A 329      21.287  78.871-242.765  1.00 28.07           C  
ATOM   2458  SG  CYS A 329      20.972  77.133-243.059  1.00 28.07           S  
ATOM   2459  N   TYR A 330      21.506  81.992-243.063  1.00 28.07           N  
ATOM   2460  CA  TYR A 330      21.588  83.238-242.318  1.00 28.07           C  
ATOM   2461  C   TYR A 330      21.678  84.583-243.013  1.00 28.07           C  
ATOM   2462  O   TYR A 330      21.421  85.597-242.376  1.00 28.07           O  
ATOM   2463  CB  TYR A 330      22.738  83.135-241.311  1.00 28.07           C  
ATOM   2464  CG  TYR A 330      22.576  81.988-240.343  1.00 28.07           C  
ATOM   2465  CD1 TYR A 330      23.342  80.831-240.460  1.00 28.07           C  
ATOM   2466  CD2 TYR A 330      21.629  82.049-239.324  1.00 28.07           C  
ATOM   2467  CE1 TYR A 330      23.170  79.763-239.581  1.00 28.07           C  
ATOM   2468  CE2 TYR A 330      21.445  80.989-238.444  1.00 28.07           C  
ATOM   2469  CZ  TYR A 330      22.219  79.849-238.577  1.00 28.07           C  
ATOM   2470  OH  TYR A 330      22.026  78.810-237.696  1.00 28.07           O  
ATOM   2471  N   GLU A 331      22.045  84.623-244.288  1.00 28.07           N  
ATOM   2472  CA  GLU A 331      22.157  85.911-244.966  1.00 28.07           C  
ATOM   2473  C   GLU A 331      20.951  86.287-245.809  1.00 28.07           C  
ATOM   2474  O   GLU A 331      20.769  87.451-246.168  1.00 28.07           O  
ATOM   2475  CB  GLU A 331      23.424  85.953-245.821  1.00 28.07           C  
ATOM   2476  CG  GLU A 331      24.670  86.275-245.015  1.00 28.07           C  
ATOM   2477  CD  GLU A 331      25.924  86.307-245.859  1.00 28.07           C  
ATOM   2478  OE1 GLU A 331      25.814  86.583-247.069  1.00 28.07           O  
ATOM   2479  OE2 GLU A 331      27.023  86.072-245.310  1.00 28.07           O  
ATOM   2480  N   GLY A 332      20.112  85.307-246.111  1.00 28.07           N  
ATOM   2481  CA  GLY A 332      18.945  85.589-246.917  1.00 28.07           C  
ATOM   2482  C   GLY A 332      19.185  85.310-248.389  1.00 28.07           C  
ATOM   2483  O   GLY A 332      18.426  85.763-249.242  1.00 28.07           O  
ATOM   2484  N   GLN A 333      20.257  84.587-248.698  1.00 28.07           N  
ATOM   2485  CA  GLN A 333      20.534  84.248-250.087  1.00 28.07           C  
ATOM   2486  C   GLN A 333      19.399  83.341-250.532  1.00 28.07           C  
ATOM   2487  O   GLN A 333      19.006  82.437-249.798  1.00 28.07           O  
ATOM   2488  CB  GLN A 333      21.865  83.502-250.211  1.00 28.07           C  
ATOM   2489  CG  GLN A 333      21.994  82.693-251.491  1.00 28.07           C  
ATOM   2490  CD  GLN A 333      23.384  82.121-251.698  1.00 28.07           C  
ATOM   2491  OE1 GLN A 333      24.011  81.624-250.767  1.00 28.07           O  
ATOM   2492  NE2 GLN A 333      23.863  82.175-252.928  1.00 28.07           N  
ATOM   2493  N   PRO A 334      18.837  83.584-251.725  1.00 28.07           N  
ATOM   2494  CA  PRO A 334      17.738  82.749-252.226  1.00 28.07           C  
ATOM   2495  C   PRO A 334      18.143  81.280-252.278  1.00 28.07           C  
ATOM   2496  O   PRO A 334      19.244  80.957-252.722  1.00 28.07           O  
ATOM   2497  CB  PRO A 334      17.478  83.325-253.618  1.00 28.07           C  
ATOM   2498  CG  PRO A 334      17.792  84.772-253.428  1.00 28.07           C  
ATOM   2499  CD  PRO A 334      19.086  84.713-252.637  1.00 28.07           C  
ATOM   2500  N   VAL A 335      17.259  80.396-251.823  1.00 28.07           N  
ATOM   2501  CA  VAL A 335      17.561  78.971-251.826  1.00 28.07           C  
ATOM   2502  C   VAL A 335      17.737  78.444-253.255  1.00 28.07           C  
ATOM   2503  O   VAL A 335      18.543  77.553-253.499  1.00 28.07           O  
ATOM   2504  CB  VAL A 335      16.458  78.156-251.087  1.00 28.07           C  
ATOM   2505  CG1 VAL A 335      15.180  78.122-251.895  1.00 28.07           C  
ATOM   2506  CG2 VAL A 335      16.951  76.749-250.814  1.00 28.07           C  
ATOM   2507  N   GLY A 336      16.989  79.012-254.196  1.00 28.07           N  
ATOM   2508  CA  GLY A 336      17.088  78.588-255.582  1.00 28.07           C  
ATOM   2509  C   GLY A 336      18.505  78.685-256.113  1.00 28.07           C  
ATOM   2510  O   GLY A 336      18.877  77.969-257.046  1.00 28.07           O  
ATOM   2511  N   GLU A 337      19.295  79.567-255.504  1.00 28.07           N  
ATOM   2512  CA  GLU A 337      20.684  79.789-255.893  1.00 28.07           C  
ATOM   2513  C   GLU A 337      21.653  78.727-255.399  1.00 28.07           C  
ATOM   2514  O   GLU A 337      22.846  78.833-255.642  1.00 28.07           O  
ATOM   2515  CB  GLU A 337      21.167  81.149-255.382  1.00 28.07           C  
ATOM   2516  CG  GLU A 337      20.926  82.316-256.325  1.00 28.07           C  
ATOM   2517  CD  GLU A 337      21.347  83.641-255.712  1.00 28.07           C  
ATOM   2518  OE1 GLU A 337      22.438  83.702-255.104  1.00 28.07           O  
ATOM   2519  OE2 GLU A 337      20.595  84.625-255.838  1.00 28.07           O  
ATOM   2520  N   PHE A 338      21.153  77.710-254.706  1.00 28.07           N  
ATOM   2521  CA  PHE A 338      22.029  76.667-254.183  1.00 28.07           C  
ATOM   2522  C   PHE A 338      22.693  75.810-255.262  1.00 28.07           C  
ATOM   2523  O   PHE A 338      23.882  75.500-255.172  1.00 28.07           O  
ATOM   2524  CB  PHE A 338      21.273  75.752-253.223  1.00 28.07           C  
ATOM   2525  CG  PHE A 338      22.170  74.822-252.463  1.00 28.07           C  
ATOM   2526  CD1 PHE A 338      22.938  75.294-251.405  1.00 28.07           C  
ATOM   2527  CD2 PHE A 338      22.291  73.488-252.836  1.00 28.07           C  
ATOM   2528  CE1 PHE A 338      23.815  74.449-250.735  1.00 28.07           C  
ATOM   2529  CE2 PHE A 338      23.162  72.640-252.174  1.00 28.07           C  
ATOM   2530  CZ  PHE A 338      23.925  73.115-251.126  1.00 28.07           C  
ATOM   2531  N   ILE A 339      21.931  75.413-256.273  1.00 28.07           N  
ATOM   2532  CA  ILE A 339      22.493  74.596-257.337  1.00 28.07           C  
ATOM   2533  C   ILE A 339      23.700  75.290-257.951  1.00 28.07           C  
ATOM   2534  O   ILE A 339      24.627  74.639-258.438  1.00 28.07           O  
ATOM   2535  CB  ILE A 339      21.465  74.339-258.446  1.00 28.07           C  
ATOM   2536  CG1 ILE A 339      20.278  73.571-257.870  1.00 28.07           C  
ATOM   2537  CG2 ILE A 339      22.111  73.559-259.589  1.00 28.07           C  
ATOM   2538  CD1 ILE A 339      20.661  72.279-257.203  1.00 28.07           C  
ATOM   2539  N   HIS A 340      23.681  76.619-257.923  1.00 28.07           N  
ATOM   2540  CA  HIS A 340      24.761  77.404-258.492  1.00 28.07           C  
ATOM   2541  C   HIS A 340      26.105  77.132-257.836  1.00 28.07           C  
ATOM   2542  O   HIS A 340      27.140  77.295-258.479  1.00 28.07           O  
ATOM   2543  CB  HIS A 340      24.447  78.894-258.398  1.00 28.07           C  
ATOM   2544  CG  HIS A 340      25.510  79.770-258.985  1.00 28.07           C  
ATOM   2545  ND1 HIS A 340      25.595  80.036-260.337  1.00 28.07           N  
ATOM   2546  CD2 HIS A 340      26.556  80.413-258.408  1.00 28.07           C  
ATOM   2547  CE1 HIS A 340      26.645  80.806-260.566  1.00 28.07           C  
ATOM   2548  NE2 HIS A 340      27.246  81.048-259.413  1.00 28.07           N  
ATOM   2549  N   CYS A 341      26.107  76.726-256.566  1.00 28.07           N  
ATOM   2550  CA  CYS A 341      27.375  76.448-255.896  1.00 28.07           C  
ATOM   2551  C   CYS A 341      27.867  75.040-256.254  1.00 28.07           C  
ATOM   2552  O   CYS A 341      29.008  74.674-255.976  1.00 28.07           O  
ATOM   2553  CB  CYS A 341      27.257  76.607-254.366  1.00 28.07           C  
ATOM   2554  SG  CYS A 341      26.663  75.164-253.423  1.00 28.07           S  
ATOM   2555  N   LEU A 342      27.000  74.245-256.866  1.00 28.07           N  
ATOM   2556  CA  LEU A 342      27.404  72.912-257.281  1.00 28.07           C  
ATOM   2557  C   LEU A 342      27.917  73.023-258.721  1.00 28.07           C  
ATOM   2558  O   LEU A 342      29.012  72.564-259.030  1.00 28.07           O  
ATOM   2559  CB  LEU A 342      26.225  71.930-257.209  1.00 28.07           C  
ATOM   2560  CG  LEU A 342      25.434  71.849-255.897  1.00 28.07           C  
ATOM   2561  CD1 LEU A 342      24.515  70.636-255.959  1.00 28.07           C  
ATOM   2562  CD2 LEU A 342      26.374  71.748-254.698  1.00 28.07           C  
ATOM   2563  N   GLN A 343      27.138  73.663-259.588  1.00 28.07           N  
ATOM   2564  CA  GLN A 343      27.522  73.829-260.989  1.00 28.07           C  
ATOM   2565  C   GLN A 343      28.895  74.475-261.158  1.00 28.07           C  
ATOM   2566  O   GLN A 343      29.630  74.142-262.075  1.00 28.07           O  
ATOM   2567  CB  GLN A 343      26.477  74.668-261.742  1.00 28.07           C  
ATOM   2568  CG  GLN A 343      25.106  74.005-261.883  1.00 28.07           C  
ATOM   2569  CD  GLN A 343      24.047  74.958-262.423  1.00 28.07           C  
ATOM   2570  OE1 GLN A 343      23.968  76.116-262.002  1.00 28.07           O  
ATOM   2571  NE2 GLN A 343      23.217  74.471-263.345  1.00 28.07           N  
ATOM   2572  N   ASN A 344      29.240  75.394-260.269  1.00 28.07           N  
ATOM   2573  CA  ASN A 344      30.524  76.080-260.353  1.00 28.07           C  
ATOM   2574  C   ASN A 344      31.513  75.589-259.312  1.00 28.07           C  
ATOM   2575  O   ASN A 344      32.548  76.222-259.091  1.00 28.07           O  
ATOM   2576  CB  ASN A 344      30.329  77.588-260.171  1.00 28.07           C  
ATOM   2577  CG  ASN A 344      29.441  78.189-261.239  1.00 28.07           C  
ATOM   2578  OD1 ASN A 344      29.805  78.233-262.418  1.00 28.07           O  
ATOM   2579  ND2 ASN A 344      28.264  78.647-260.836  1.00 28.07           N  
ATOM   2580  N   HIS A 345      31.205  74.466-258.674  1.00 28.07           N  
ATOM   2581  CA  HIS A 345      32.078  73.939-257.641  1.00 28.07           C  
ATOM   2582  C   HIS A 345      33.350  73.378-258.240  1.00 28.07           C  
ATOM   2583  O   HIS A 345      33.321  72.772-259.307  1.00 28.07           O  
ATOM   2584  CB  HIS A 345      31.363  72.841-256.844  1.00 28.07           C  
ATOM   2585  CG  HIS A 345      32.087  72.438-255.595  1.00 28.07           C  
ATOM   2586  ND1 HIS A 345      33.243  71.688-255.613  1.00 28.07           N  
ATOM   2587  CD2 HIS A 345      31.846  72.726-254.294  1.00 28.07           C  
ATOM   2588  CE1 HIS A 345      33.684  71.536-254.377  1.00 28.07           C  
ATOM   2589  NE2 HIS A 345      32.855  72.157-253.558  1.00 28.07           N  
ATOM   2590  N   PRO A 346      34.494  73.593-257.570  1.00 28.07           N  
ATOM   2591  CA  PRO A 346      35.757  73.063-258.093  1.00 28.07           C  
ATOM   2592  C   PRO A 346      35.666  71.542-258.184  1.00 28.07           C  
ATOM   2593  O   PRO A 346      34.858  70.924-257.493  1.00 28.07           O  
ATOM   2594  CB  PRO A 346      36.796  73.555-257.074  1.00 28.07           C  
ATOM   2595  CG  PRO A 346      35.998  73.810-255.830  1.00 28.07           C  
ATOM   2596  CD  PRO A 346      34.728  74.415-256.371  1.00 28.07           C  
ATOM   2597  N   GLU A 347      36.480  70.949-259.052  1.00 28.07           N  
ATOM   2598  CA  GLU A 347      36.458  69.506-259.252  1.00 28.07           C  
ATOM   2599  C   GLU A 347      37.282  68.756-258.236  1.00 28.07           C  
ATOM   2600  O   GLU A 347      37.048  67.579-258.000  1.00 28.07           O  
ATOM   2601  CB  GLU A 347      36.956  69.145-260.653  1.00 28.07           C  
ATOM   2602  CG  GLU A 347      36.190  69.816-261.776  1.00 28.07           C  
ATOM   2603  CD  GLU A 347      36.582  69.299-263.156  1.00 28.07           C  
ATOM   2604  OE1 GLU A 347      37.790  69.045-263.392  1.00 28.07           O  
ATOM   2605  OE2 GLU A 347      35.674  69.161-264.008  1.00 28.07           O  
ATOM   2606  N   HIS A 348      38.258  69.432-257.648  1.00 28.07           N  
ATOM   2607  CA  HIS A 348      39.120  68.811-256.651  1.00 28.07           C  
ATOM   2608  C   HIS A 348      39.586  69.845-255.637  1.00 28.07           C  
ATOM   2609  O   HIS A 348      39.694  71.032-255.945  1.00 28.07           O  
ATOM   2610  CB  HIS A 348      40.333  68.170-257.326  1.00 28.07           C  
ATOM   2611  CG  HIS A 348      39.986  67.021-258.222  1.00 28.07           C  
ATOM   2612  ND1 HIS A 348      39.606  65.788-257.738  1.00 28.07           N  
ATOM   2613  CD2 HIS A 348      39.927  66.929-259.571  1.00 28.07           C  
ATOM   2614  CE1 HIS A 348      39.327  64.987-258.750  1.00 28.07           C  
ATOM   2615  NE2 HIS A 348      39.512  65.655-259.873  1.00 28.07           N  
ATOM   2616  N   MET A 349      39.847  69.382-254.420  1.00 28.07           N  
ATOM   2617  CA  MET A 349      40.315  70.248-253.347  1.00 28.07           C  
ATOM   2618  C   MET A 349      41.415  69.527-252.564  1.00 28.07           C  
ATOM   2619  O   MET A 349      42.028  70.158-251.666  1.00 28.07           O  
ATOM   2620  CB  MET A 349      39.150  70.611-252.420  1.00 28.07           C  
ATOM   2621  CG  MET A 349      38.141  71.561-253.043  1.00 28.07           C  
ATOM   2622  SD  MET A 349      36.715  71.781-251.990  1.00 28.07           S  
ATOM   2623  CE  MET A 349      37.347  72.997-250.810  1.00 28.07           C  
ATOM   2624  OXT MET A 349      41.649  68.333-252.872  1.00 28.07           O  
TER    2625      MET A 349                                                      
ATOM   2626  N   ALA B   2      37.073  69.125-289.961  1.00 28.07           N  
ATOM   2627  CA  ALA B   2      35.754  68.481-290.230  1.00 28.07           C  
ATOM   2628  C   ALA B   2      35.060  68.089-288.926  1.00 28.07           C  
ATOM   2629  O   ALA B   2      35.709  67.653-287.963  1.00 28.07           O  
ATOM   2630  CB  ALA B   2      35.944  67.245-291.116  1.00 28.07           C  
ATOM   2631  N   SER B   3      33.740  68.252-288.896  1.00 28.07           N  
ATOM   2632  CA  SER B   3      32.964  67.910-287.712  1.00 28.07           C  
ATOM   2633  C   SER B   3      32.899  66.388-287.580  1.00 28.07           C  
ATOM   2634  O   SER B   3      32.854  65.668-288.581  1.00 28.07           O  
ATOM   2635  CB  SER B   3      31.553  68.493-287.820  1.00 28.07           C  
ATOM   2636  OG  SER B   3      30.852  67.927-288.914  1.00 28.07           O  
ATOM   2637  N   LYS B   4      32.900  65.909-286.340  1.00 28.07           N  
ATOM   2638  CA  LYS B   4      32.856  64.479-286.043  1.00 28.07           C  
ATOM   2639  C   LYS B   4      31.440  63.923-286.099  1.00 28.07           C  
ATOM   2640  O   LYS B   4      30.498  64.573-285.641  1.00 28.07           O  
ATOM   2641  CB  LYS B   4      33.394  64.234-284.641  1.00 28.07           C  
ATOM   2642  CG  LYS B   4      34.680  64.956-284.332  1.00 28.07           C  
ATOM   2643  CD  LYS B   4      35.852  64.250-284.948  1.00 28.07           C  
ATOM   2644  CE  LYS B   4      37.139  64.765-284.347  1.00 28.07           C  
ATOM   2645  NZ  LYS B   4      38.268  63.859-284.665  1.00 28.07           N  
ATOM   2646  N   LYS B   5      31.293  62.723-286.652  1.00 28.07           N  
ATOM   2647  CA  LYS B   5      29.992  62.068-286.719  1.00 28.07           C  
ATOM   2648  C   LYS B   5      29.881  61.184-285.485  1.00 28.07           C  
ATOM   2649  O   LYS B   5      30.829  60.483-285.127  1.00 28.07           O  
ATOM   2650  CB  LYS B   5      29.863  61.203-287.977  1.00 28.07           C  
ATOM   2651  CG  LYS B   5      29.546  61.979-289.246  1.00 28.07           C  
ATOM   2652  CD  LYS B   5      29.213  61.030-290.389  1.00 28.07           C  
ATOM   2653  CE  LYS B   5      28.974  61.791-291.683  1.00 28.07           C  
ATOM   2654  NZ  LYS B   5      30.169  62.617-292.028  1.00 28.07           N  
ATOM   2655  N   VAL B   6      28.720  61.219-284.842  1.00 28.07           N  
ATOM   2656  CA  VAL B   6      28.492  60.436-283.636  1.00 28.07           C  
ATOM   2657  C   VAL B   6      27.411  59.384-283.817  1.00 28.07           C  
ATOM   2658  O   VAL B   6      26.375  59.643-284.419  1.00 28.07           O  
ATOM   2659  CB  VAL B   6      28.066  61.341-282.453  1.00 28.07           C  
ATOM   2660  CG1 VAL B   6      27.733  60.489-281.248  1.00 28.07           C  
ATOM   2661  CG2 VAL B   6      29.173  62.343-282.121  1.00 28.07           C  
ATOM   2662  N   CYS B   7      27.663  58.192-283.294  1.00 28.07           N  
ATOM   2663  CA  CYS B   7      26.684  57.121-283.361  1.00 28.07           C  
ATOM   2664  C   CYS B   7      26.417  56.572-281.972  1.00 28.07           C  
ATOM   2665  O   CYS B   7      27.345  56.215-281.245  1.00 28.07           O  
ATOM   2666  CB  CYS B   7      27.152  55.966-284.242  1.00 28.07           C  
ATOM   2667  SG  CYS B   7      26.018  54.546-284.086  1.00 28.07           S  
ATOM   2668  N   ILE B   8      25.146  56.507-281.606  1.00 28.07           N  
ATOM   2669  CA  ILE B   8      24.770  55.974-280.311  1.00 28.07           C  
ATOM   2670  C   ILE B   8      24.320  54.535-280.510  1.00 28.07           C  
ATOM   2671  O   ILE B   8      23.257  54.291-281.080  1.00 28.07           O  
ATOM   2672  CB  ILE B   8      23.617  56.785-279.677  1.00 28.07           C  
ATOM   2673  CG1 ILE B   8      24.075  58.226-279.429  1.00 28.07           C  
ATOM   2674  CG2 ILE B   8      23.176  56.130-278.371  1.00 28.07           C  
ATOM   2675  CD1 ILE B   8      22.974  59.154-278.988  1.00 28.07           C  
ATOM   2676  N   VAL B   9      25.144  53.588-280.070  1.00 28.07           N  
ATOM   2677  CA  VAL B   9      24.814  52.174-280.185  1.00 28.07           C  
ATOM   2678  C   VAL B   9      24.072  51.800-278.915  1.00 28.07           C  
ATOM   2679  O   VAL B   9      24.689  51.531-277.887  1.00 28.07           O  
ATOM   2680  CB  VAL B   9      26.083  51.302-280.308  1.00 28.07           C  
ATOM   2681  CG1 VAL B   9      25.700  49.815-280.480  1.00 28.07           C  
ATOM   2682  CG2 VAL B   9      26.922  51.793-281.478  1.00 28.07           C  
ATOM   2683  N   GLY B  10      22.744  51.790-279.001  1.00 28.07           N  
ATOM   2684  CA  GLY B  10      21.907  51.474-277.857  1.00 28.07           C  
ATOM   2685  C   GLY B  10      20.761  52.463-277.845  1.00 28.07           C  
ATOM   2686  O   GLY B  10      20.911  53.579-278.352  1.00 28.07           O  
ATOM   2687  N   SER B  11      19.629  52.084-277.261  1.00 28.07           N  
ATOM   2688  CA  SER B  11      18.479  52.979-277.252  1.00 28.07           C  
ATOM   2689  C   SER B  11      17.481  52.774-276.108  1.00 28.07           C  
ATOM   2690  O   SER B  11      16.307  53.111-276.244  1.00 28.07           O  
ATOM   2691  CB  SER B  11      17.749  52.843-278.590  1.00 28.07           C  
ATOM   2692  OG  SER B  11      17.363  51.495-278.799  1.00 28.07           O  
ATOM   2693  N   GLY B  12      17.946  52.241-274.984  1.00 28.07           N  
ATOM   2694  CA  GLY B  12      17.055  51.999-273.862  1.00 28.07           C  
ATOM   2695  C   GLY B  12      16.847  53.184-272.940  1.00 28.07           C  
ATOM   2696  O   GLY B  12      16.966  54.332-273.352  1.00 28.07           O  
ATOM   2697  N   ASN B  13      16.525  52.899-271.684  1.00 28.07           N  
ATOM   2698  CA  ASN B  13      16.303  53.936-270.687  1.00 28.07           C  
ATOM   2699  C   ASN B  13      17.442  54.967-270.733  1.00 28.07           C  
ATOM   2700  O   ASN B  13      17.217  56.156-270.954  1.00 28.07           O  
ATOM   2701  CB  ASN B  13      16.226  53.291-269.305  1.00 28.07           C  
ATOM   2702  CG  ASN B  13      15.607  54.197-268.263  1.00 28.07           C  
ATOM   2703  OD1 ASN B  13      16.112  54.296-267.150  1.00 28.07           O  
ATOM   2704  ND2 ASN B  13      14.502  54.847-268.611  1.00 28.07           N  
ATOM   2705  N   TRP B  14      18.665  54.492-270.534  1.00 28.07           N  
ATOM   2706  CA  TRP B  14      19.848  55.344-270.547  1.00 28.07           C  
ATOM   2707  C   TRP B  14      20.194  55.783-271.967  1.00 28.07           C  
ATOM   2708  O   TRP B  14      20.466  56.958-272.214  1.00 28.07           O  
ATOM   2709  CB  TRP B  14      21.033  54.581-269.969  1.00 28.07           C  
ATOM   2710  CG  TRP B  14      22.257  55.394-269.724  1.00 28.07           C  
ATOM   2711  CD1 TRP B  14      23.544  54.963-269.828  1.00 28.07           C  
ATOM   2712  CD2 TRP B  14      22.323  56.738-269.225  1.00 28.07           C  
ATOM   2713  NE1 TRP B  14      24.412  55.942-269.415  1.00 28.07           N  
ATOM   2714  CE2 TRP B  14      23.692  57.045-269.040  1.00 28.07           C  
ATOM   2715  CE3 TRP B  14      21.362  57.713-268.915  1.00 28.07           C  
ATOM   2716  CZ2 TRP B  14      24.126  58.284-268.556  1.00 28.07           C  
ATOM   2717  CZ3 TRP B  14      21.797  58.953-268.433  1.00 28.07           C  
ATOM   2718  CH2 TRP B  14      23.170  59.222-268.260  1.00 28.07           C  
ATOM   2719  N   GLY B  15      20.199  54.822-272.888  1.00 28.07           N  
ATOM   2720  CA  GLY B  15      20.510  55.113-274.275  1.00 28.07           C  
ATOM   2721  C   GLY B  15      19.672  56.248-274.830  1.00 28.07           C  
ATOM   2722  O   GLY B  15      20.180  57.118-275.553  1.00 28.07           O  
ATOM   2723  N   SER B  16      18.386  56.252-274.486  1.00 28.07           N  
ATOM   2724  CA  SER B  16      17.484  57.290-274.963  1.00 28.07           C  
ATOM   2725  C   SER B  16      17.761  58.616-274.262  1.00 28.07           C  
ATOM   2726  O   SER B  16      17.708  59.678-274.886  1.00 28.07           O  
ATOM   2727  CB  SER B  16      16.027  56.871-274.750  1.00 28.07           C  
ATOM   2728  OG  SER B  16      15.688  55.751-275.553  1.00 28.07           O  
ATOM   2729  N   ALA B  17      18.061  58.560-272.968  1.00 28.07           N  
ATOM   2730  CA  ALA B  17      18.360  59.780-272.230  1.00 28.07           C  
ATOM   2731  C   ALA B  17      19.614  60.407-272.837  1.00 28.07           C  
ATOM   2732  O   ALA B  17      19.661  61.616-273.101  1.00 28.07           O  
ATOM   2733  CB  ALA B  17      18.577  59.472-270.760  1.00 28.07           C  
ATOM   2734  N   ILE B  18      20.619  59.571-273.077  1.00 28.07           N  
ATOM   2735  CA  ILE B  18      21.872  60.026-273.658  1.00 28.07           C  
ATOM   2736  C   ILE B  18      21.610  60.671-275.025  1.00 28.07           C  
ATOM   2737  O   ILE B  18      22.233  61.680-275.377  1.00 28.07           O  
ATOM   2738  CB  ILE B  18      22.879  58.842-273.788  1.00 28.07           C  
ATOM   2739  CG1 ILE B  18      24.189  59.197-273.092  1.00 28.07           C  
ATOM   2740  CG2 ILE B  18      23.199  58.553-275.246  1.00 28.07           C  
ATOM   2741  CD1 ILE B  18      24.047  59.492-271.641  1.00 28.07           C  
ATOM   2742  N   ALA B  19      20.677  60.095-275.784  1.00 28.07           N  
ATOM   2743  CA  ALA B  19      20.341  60.623-277.096  1.00 28.07           C  
ATOM   2744  C   ALA B  19      19.910  62.083-276.978  1.00 28.07           C  
ATOM   2745  O   ALA B  19      20.278  62.920-277.810  1.00 28.07           O  
ATOM   2746  CB  ALA B  19      19.240  59.799-277.724  1.00 28.07           C  
ATOM   2747  N   LYS B  20      19.128  62.388-275.948  1.00 28.07           N  
ATOM   2748  CA  LYS B  20      18.674  63.755-275.730  1.00 28.07           C  
ATOM   2749  C   LYS B  20      19.876  64.674-275.503  1.00 28.07           C  
ATOM   2750  O   LYS B  20      19.965  65.747-276.096  1.00 28.07           O  
ATOM   2751  CB  LYS B  20      17.734  63.821-274.524  1.00 28.07           C  
ATOM   2752  CG  LYS B  20      16.409  63.120-274.732  1.00 28.07           C  
ATOM   2753  CD  LYS B  20      15.603  63.058-273.437  1.00 28.07           C  
ATOM   2754  CE  LYS B  20      15.240  64.452-272.913  1.00 28.07           C  
ATOM   2755  NZ  LYS B  20      14.454  65.264-273.890  1.00 28.07           N  
ATOM   2756  N   ILE B  21      20.804  64.248-274.653  1.00 28.07           N  
ATOM   2757  CA  ILE B  21      21.987  65.048-274.373  1.00 28.07           C  
ATOM   2758  C   ILE B  21      22.892  65.180-275.595  1.00 28.07           C  
ATOM   2759  O   ILE B  21      23.330  66.283-275.934  1.00 28.07           O  
ATOM   2760  CB  ILE B  21      22.816  64.445-273.221  1.00 28.07           C  
ATOM   2761  CG1 ILE B  21      22.009  64.516-271.925  1.00 28.07           C  
ATOM   2762  CG2 ILE B  21      24.148  65.182-273.097  1.00 28.07           C  
ATOM   2763  CD1 ILE B  21      22.712  63.966-270.720  1.00 28.07           C  
ATOM   2764  N   VAL B  22      23.172  64.053-276.245  1.00 28.07           N  
ATOM   2765  CA  VAL B  22      24.041  64.046-277.416  1.00 28.07           C  
ATOM   2766  C   VAL B  22      23.380  64.743-278.597  1.00 28.07           C  
ATOM   2767  O   VAL B  22      24.038  65.484-279.331  1.00 28.07           O  
ATOM   2768  CB  VAL B  22      24.443  62.598-277.803  1.00 28.07           C  
ATOM   2769  CG1 VAL B  22      25.237  62.595-279.097  1.00 28.07           C  
ATOM   2770  CG2 VAL B  22      25.279  61.986-276.687  1.00 28.07           C  
ATOM   2771  N   GLY B  23      22.080  64.515-278.767  1.00 28.07           N  
ATOM   2772  CA  GLY B  23      21.355  65.151-279.853  1.00 28.07           C  
ATOM   2773  C   GLY B  23      21.400  66.662-279.691  1.00 28.07           C  
ATOM   2774  O   GLY B  23      21.685  67.400-280.638  1.00 28.07           O  
ATOM   2775  N   GLY B  24      21.130  67.117-278.472  1.00 28.07           N  
ATOM   2776  CA  GLY B  24      21.145  68.538-278.183  1.00 28.07           C  
ATOM   2777  C   GLY B  24      22.488  69.204-278.429  1.00 28.07           C  
ATOM   2778  O   GLY B  24      22.544  70.306-278.977  1.00 28.07           O  
ATOM   2779  N   ASN B  25      23.573  68.543-278.032  1.00 28.07           N  
ATOM   2780  CA  ASN B  25      24.910  69.104-278.217  1.00 28.07           C  
ATOM   2781  C   ASN B  25      25.393  69.089-279.666  1.00 28.07           C  
ATOM   2782  O   ASN B  25      26.021  70.046-280.127  1.00 28.07           O  
ATOM   2783  CB  ASN B  25      25.913  68.372-277.326  1.00 28.07           C  
ATOM   2784  CG  ASN B  25      25.826  68.814-275.882  1.00 28.07           C  
ATOM   2785  OD1 ASN B  25      26.250  68.106-274.974  1.00 28.07           O  
ATOM   2786  ND2 ASN B  25      25.277  70.000-275.666  1.00 28.07           N  
ATOM   2787  N   ALA B  26      25.101  68.007-280.379  1.00 28.07           N  
ATOM   2788  CA  ALA B  26      25.505  67.891-281.770  1.00 28.07           C  
ATOM   2789  C   ALA B  26      24.852  68.987-282.620  1.00 28.07           C  
ATOM   2790  O   ALA B  26      25.471  69.521-283.547  1.00 28.07           O  
ATOM   2791  CB  ALA B  26      25.126  66.518-282.303  1.00 28.07           C  
ATOM   2792  N   ALA B  27      23.605  69.322-282.296  1.00 28.07           N  
ATOM   2793  CA  ALA B  27      22.878  70.339-283.041  1.00 28.07           C  
ATOM   2794  C   ALA B  27      23.347  71.755-282.733  1.00 28.07           C  
ATOM   2795  O   ALA B  27      23.343  72.624-283.611  1.00 28.07           O  
ATOM   2796  CB  ALA B  27      21.374  70.220-282.765  1.00 28.07           C  
ATOM   2797  N   GLN B  28      23.746  71.994-281.489  1.00 28.07           N  
ATOM   2798  CA  GLN B  28      24.188  73.322-281.101  1.00 28.07           C  
ATOM   2799  C   GLN B  28      25.689  73.520-281.269  1.00 28.07           C  
ATOM   2800  O   GLN B  28      26.154  74.654-281.323  1.00 28.07           O  
ATOM   2801  CB  GLN B  28      23.784  73.621-279.651  1.00 28.07           C  
ATOM   2802  CG  GLN B  28      24.654  72.938-278.611  1.00 28.07           C  
ATOM   2803  CD  GLN B  28      24.209  73.215-277.181  1.00 28.07           C  
ATOM   2804  OE1 GLN B  28      24.974  73.003-276.234  1.00 28.07           O  
ATOM   2805  NE2 GLN B  28      22.967  73.677-277.014  1.00 28.07           N  
ATOM   2806  N   LEU B  29      26.446  72.430-281.360  1.00 28.07           N  
ATOM   2807  CA  LEU B  29      27.900  72.536-281.513  1.00 28.07           C  
ATOM   2808  C   LEU B  29      28.388  72.288-282.933  1.00 28.07           C  
ATOM   2809  O   LEU B  29      27.910  71.393-283.634  1.00 28.07           O  
ATOM   2810  CB  LEU B  29      28.623  71.588-280.548  1.00 28.07           C  
ATOM   2811  CG  LEU B  29      28.506  71.959-279.065  1.00 28.07           C  
ATOM   2812  CD1 LEU B  29      29.366  71.023-278.229  1.00 28.07           C  
ATOM   2813  CD2 LEU B  29      28.939  73.416-278.859  1.00 28.07           C  
ATOM   2814  N   ALA B  30      29.359  73.094-283.341  1.00 28.07           N  
ATOM   2815  CA  ALA B  30      29.926  73.015-284.680  1.00 28.07           C  
ATOM   2816  C   ALA B  30      30.849  71.826-284.888  1.00 28.07           C  
ATOM   2817  O   ALA B  30      30.807  71.197-285.943  1.00 28.07           O  
ATOM   2818  CB  ALA B  30      30.666  74.316-285.008  1.00 28.07           C  
ATOM   2819  N   GLN B  31      31.676  71.517-283.891  1.00 28.07           N  
ATOM   2820  CA  GLN B  31      32.615  70.403-284.003  1.00 28.07           C  
ATOM   2821  C   GLN B  31      31.938  69.041-284.151  1.00 28.07           C  
ATOM   2822  O   GLN B  31      32.598  68.049-284.442  1.00 28.07           O  
ATOM   2823  CB  GLN B  31      33.587  70.375-282.805  1.00 28.07           C  
ATOM   2824  CG  GLN B  31      32.955  70.129-281.441  1.00 28.07           C  
ATOM   2825  CD  GLN B  31      32.590  71.414-280.719  1.00 28.07           C  
ATOM   2826  OE1 GLN B  31      31.924  72.287-281.278  1.00 28.07           O  
ATOM   2827  NE2 GLN B  31      33.022  71.534-279.464  1.00 28.07           N  
ATOM   2828  N   PHE B  32      30.628  68.985-283.953  1.00 28.07           N  
ATOM   2829  CA  PHE B  32      29.915  67.721-284.098  1.00 28.07           C  
ATOM   2830  C   PHE B  32      28.871  67.781-285.202  1.00 28.07           C  
ATOM   2831  O   PHE B  32      28.118  68.756-285.321  1.00 28.07           O  
ATOM   2832  CB  PHE B  32      29.240  67.302-282.781  1.00 28.07           C  
ATOM   2833  CG  PHE B  32      30.211  67.009-281.674  1.00 28.07           C  
ATOM   2834  CD1 PHE B  32      30.313  67.860-280.576  1.00 28.07           C  
ATOM   2835  CD2 PHE B  32      31.055  65.910-281.749  1.00 28.07           C  
ATOM   2836  CE1 PHE B  32      31.248  67.622-279.572  1.00 28.07           C  
ATOM   2837  CE2 PHE B  32      31.991  65.662-280.752  1.00 28.07           C  
ATOM   2838  CZ  PHE B  32      32.089  66.519-279.662  1.00 28.07           C  
ATOM   2839  N   ASP B  33      28.846  66.731-286.017  1.00 28.07           N  
ATOM   2840  CA  ASP B  33      27.892  66.630-287.106  1.00 28.07           C  
ATOM   2841  C   ASP B  33      26.485  66.619-286.501  1.00 28.07           C  
ATOM   2842  O   ASP B  33      26.197  65.833-285.600  1.00 28.07           O  
ATOM   2843  CB  ASP B  33      28.129  65.338-287.890  1.00 28.07           C  
ATOM   2844  CG  ASP B  33      27.313  65.276-289.170  1.00 28.07           C  
ATOM   2845  OD1 ASP B  33      26.065  65.319-289.105  1.00 28.07           O  
ATOM   2846  OD2 ASP B  33      27.923  65.188-290.250  1.00 28.07           O  
ATOM   2847  N   PRO B  34      25.590  67.497-286.984  1.00 28.07           N  
ATOM   2848  CA  PRO B  34      24.235  67.512-286.428  1.00 28.07           C  
ATOM   2849  C   PRO B  34      23.491  66.191-286.591  1.00 28.07           C  
ATOM   2850  O   PRO B  34      22.608  65.879-285.797  1.00 28.07           O  
ATOM   2851  CB  PRO B  34      23.566  68.679-287.163  1.00 28.07           C  
ATOM   2852  CG  PRO B  34      24.327  68.763-288.461  1.00 28.07           C  
ATOM   2853  CD  PRO B  34      25.751  68.541-288.013  1.00 28.07           C  
ATOM   2854  N   ARG B  35      23.837  65.408-287.606  1.00 28.07           N  
ATOM   2855  CA  ARG B  35      23.162  64.126-287.782  1.00 28.07           C  
ATOM   2856  C   ARG B  35      23.736  63.071-286.835  1.00 28.07           C  
ATOM   2857  O   ARG B  35      24.888  62.664-286.970  1.00 28.07           O  
ATOM   2858  CB  ARG B  35      23.272  63.635-289.230  1.00 28.07           C  
ATOM   2859  CG  ARG B  35      22.653  62.261-289.440  1.00 28.07           C  
ATOM   2860  CD  ARG B  35      22.455  61.922-290.913  1.00 28.07           C  
ATOM   2861  NE  ARG B  35      21.772  60.637-291.078  1.00 28.07           N  
ATOM   2862  CZ  ARG B  35      22.379  59.453-291.054  1.00 28.07           C  
ATOM   2863  NH1 ARG B  35      23.693  59.378-290.878  1.00 28.07           N  
ATOM   2864  NH2 ARG B  35      21.670  58.344-291.189  1.00 28.07           N  
ATOM   2865  N   VAL B  36      22.925  62.633-285.879  1.00 28.07           N  
ATOM   2866  CA  VAL B  36      23.345  61.628-284.906  1.00 28.07           C  
ATOM   2867  C   VAL B  36      22.526  60.361-285.061  1.00 28.07           C  
ATOM   2868  O   VAL B  36      21.311  60.370-284.861  1.00 28.07           O  
ATOM   2869  CB  VAL B  36      23.148  62.130-283.461  1.00 28.07           C  
ATOM   2870  CG1 VAL B  36      23.769  61.139-282.466  1.00 28.07           C  
ATOM   2871  CG2 VAL B  36      23.741  63.522-283.312  1.00 28.07           C  
ATOM   2872  N   THR B  37      23.179  59.262-285.410  1.00 28.07           N  
ATOM   2873  CA  THR B  37      22.450  58.007-285.564  1.00 28.07           C  
ATOM   2874  C   THR B  37      22.357  57.299-284.221  1.00 28.07           C  
ATOM   2875  O   THR B  37      23.177  57.516-283.327  1.00 28.07           O  
ATOM   2876  CB  THR B  37      23.142  57.050-286.560  1.00 28.07           C  
ATOM   2877  OG1 THR B  37      24.444  56.717-286.071  1.00 28.07           O  
ATOM   2878  CG2 THR B  37      23.264  57.695-287.936  1.00 28.07           C  
ATOM   2879  N   MET B  38      21.339  56.462-284.086  1.00 28.07           N  
ATOM   2880  CA  MET B  38      21.132  55.691-282.874  1.00 28.07           C  
ATOM   2881  C   MET B  38      20.670  54.318-283.304  1.00 28.07           C  
ATOM   2882  O   MET B  38      19.588  54.178-283.870  1.00 28.07           O  
ATOM   2883  CB  MET B  38      20.060  56.333-281.989  1.00 28.07           C  
ATOM   2884  CG  MET B  38      19.727  55.539-280.722  1.00 28.07           C  
ATOM   2885  SD  MET B  38      18.504  56.355-279.656  1.00 28.07           S  
ATOM   2886  CE  MET B  38      16.985  55.941-280.487  1.00 28.07           C  
ATOM   2887  N   TRP B  39      21.497  53.308-283.061  1.00 28.07           N  
ATOM   2888  CA  TRP B  39      21.113  51.955-283.422  1.00 28.07           C  
ATOM   2889  C   TRP B  39      19.983  51.546-282.500  1.00 28.07           C  
ATOM   2890  O   TRP B  39      20.066  51.723-281.285  1.00 28.07           O  
ATOM   2891  CB  TRP B  39      22.265  50.957-283.261  1.00 28.07           C  
ATOM   2892  CG  TRP B  39      21.777  49.552-283.476  1.00 28.07           C  
ATOM   2893  CD1 TRP B  39      21.206  49.055-284.609  1.00 28.07           C  
ATOM   2894  CD2 TRP B  39      21.718  48.502-282.506  1.00 28.07           C  
ATOM   2895  NE1 TRP B  39      20.788  47.769-284.407  1.00 28.07           N  
ATOM   2896  CE2 TRP B  39      21.089  47.399-283.124  1.00 28.07           C  
ATOM   2897  CE3 TRP B  39      22.131  48.385-281.173  1.00 28.07           C  
ATOM   2898  CZ2 TRP B  39      20.862  46.189-282.455  1.00 28.07           C  
ATOM   2899  CZ3 TRP B  39      21.904  47.180-280.507  1.00 28.07           C  
ATOM   2900  CH2 TRP B  39      21.275  46.100-281.152  1.00 28.07           C  
ATOM   2901  N   VAL B  40      18.927  50.999-283.087  1.00 28.07           N  
ATOM   2902  CA  VAL B  40      17.772  50.572-282.326  1.00 28.07           C  
ATOM   2903  C   VAL B  40      17.404  49.138-282.645  1.00 28.07           C  
ATOM   2904  O   VAL B  40      16.952  48.839-283.751  1.00 28.07           O  
ATOM   2905  CB  VAL B  40      16.545  51.459-282.624  1.00 28.07           C  
ATOM   2906  CG1 VAL B  40      15.318  50.921-281.904  1.00 28.07           C  
ATOM   2907  CG2 VAL B  40      16.831  52.885-282.203  1.00 28.07           C  
ATOM   2908  N   PHE B  41      17.617  48.252-281.678  1.00 28.07           N  
ATOM   2909  CA  PHE B  41      17.258  46.858-281.844  1.00 28.07           C  
ATOM   2910  C   PHE B  41      15.779  46.904-282.223  1.00 28.07           C  
ATOM   2911  O   PHE B  41      14.948  47.297-281.405  1.00 28.07           O  
ATOM   2912  CB  PHE B  41      17.464  46.122-280.520  1.00 28.07           C  
ATOM   2913  CG  PHE B  41      16.978  44.705-280.530  1.00 28.07           C  
ATOM   2914  CD1 PHE B  41      15.773  44.370-279.918  1.00 28.07           C  
ATOM   2915  CD2 PHE B  41      17.726  43.699-281.146  1.00 28.07           C  
ATOM   2916  CE1 PHE B  41      15.315  43.046-279.913  1.00 28.07           C  
ATOM   2917  CE2 PHE B  41      17.282  42.372-281.149  1.00 28.07           C  
ATOM   2918  CZ  PHE B  41      16.070  42.044-280.529  1.00 28.07           C  
ATOM   2919  N   GLU B  42      15.454  46.523-283.459  1.00 28.07           N  
ATOM   2920  CA  GLU B  42      14.069  46.580-283.926  1.00 28.07           C  
ATOM   2921  C   GLU B  42      13.066  45.790-283.092  1.00 28.07           C  
ATOM   2922  O   GLU B  42      13.337  44.677-282.645  1.00 28.07           O  
ATOM   2923  CB  GLU B  42      13.961  46.142-285.390  1.00 28.07           C  
ATOM   2924  CG  GLU B  42      12.631  46.543-286.029  1.00 28.07           C  
ATOM   2925  CD  GLU B  42      12.435  48.062-286.078  1.00 28.07           C  
ATOM   2926  OE1 GLU B  42      13.056  48.725-286.939  1.00 28.07           O  
ATOM   2927  OE2 GLU B  42      11.670  48.600-285.246  1.00 28.07           O  
ATOM   2928  N   GLU B  43      11.896  46.390-282.893  1.00 28.07           N  
ATOM   2929  CA  GLU B  43      10.818  45.791-282.114  1.00 28.07           C  
ATOM   2930  C   GLU B  43       9.488  46.131-282.748  1.00 28.07           C  
ATOM   2931  O   GLU B  43       9.334  47.213-283.324  1.00 28.07           O  
ATOM   2932  CB  GLU B  43      10.785  46.359-280.693  1.00 28.07           C  
ATOM   2933  CG  GLU B  43      11.734  45.743-279.700  1.00 28.07           C  
ATOM   2934  CD  GLU B  43      11.529  46.303-278.299  1.00 28.07           C  
ATOM   2935  OE1 GLU B  43      12.352  47.125-277.855  1.00 28.07           O  
ATOM   2936  OE2 GLU B  43      10.534  45.934-277.640  1.00 28.07           O  
ATOM   2937  N   ASP B  44       8.525  45.220-282.631  1.00 28.07           N  
ATOM   2938  CA  ASP B  44       7.184  45.473-283.151  1.00 28.07           C  
ATOM   2939  C   ASP B  44       6.311  45.909-281.981  1.00 28.07           C  
ATOM   2940  O   ASP B  44       6.161  45.186-280.998  1.00 28.07           O  
ATOM   2941  CB  ASP B  44       6.569  44.224-283.782  1.00 28.07           C  
ATOM   2942  CG  ASP B  44       5.110  44.442-284.209  1.00 28.07           C  
ATOM   2943  OD1 ASP B  44       4.850  45.361-285.025  1.00 28.07           O  
ATOM   2944  OD2 ASP B  44       4.223  43.697-283.725  1.00 28.07           O  
ATOM   2945  N   ILE B  45       5.738  47.097-282.085  1.00 28.07           N  
ATOM   2946  CA  ILE B  45       4.887  47.616-281.031  1.00 28.07           C  
ATOM   2947  C   ILE B  45       3.525  47.921-281.634  1.00 28.07           C  
ATOM   2948  O   ILE B  45       3.356  48.945-282.303  1.00 28.07           O  
ATOM   2949  CB  ILE B  45       5.510  48.891-280.443  1.00 28.07           C  
ATOM   2950  CG1 ILE B  45       6.913  48.562-279.928  1.00 28.07           C  
ATOM   2951  CG2 ILE B  45       4.641  49.439-279.317  1.00 28.07           C  
ATOM   2952  CD1 ILE B  45       7.730  49.767-279.567  1.00 28.07           C  
ATOM   2953  N   GLY B  46       2.562  47.023-281.413  1.00 28.07           N  
ATOM   2954  CA  GLY B  46       1.225  47.216-281.957  1.00 28.07           C  
ATOM   2955  C   GLY B  46       1.205  47.229-283.479  1.00 28.07           C  
ATOM   2956  O   GLY B  46       0.411  47.948-284.095  1.00 28.07           O  
ATOM   2957  N   GLY B  47       2.081  46.441-284.096  1.00 28.07           N  
ATOM   2958  CA  GLY B  47       2.119  46.399-285.549  1.00 28.07           C  
ATOM   2959  C   GLY B  47       3.072  47.417-286.159  1.00 28.07           C  
ATOM   2960  O   GLY B  47       3.554  47.226-287.284  1.00 28.07           O  
ATOM   2961  N   LYS B  48       3.339  48.506-285.436  1.00 28.07           N  
ATOM   2962  CA  LYS B  48       4.264  49.526-285.930  1.00 28.07           C  
ATOM   2963  C   LYS B  48       5.700  49.151-285.536  1.00 28.07           C  
ATOM   2964  O   LYS B  48       5.916  48.508-284.512  1.00 28.07           O  
ATOM   2965  CB  LYS B  48       3.919  50.894-285.333  1.00 28.07           C  
ATOM   2966  CG  LYS B  48       2.537  51.440-285.696  1.00 28.07           C  
ATOM   2967  CD  LYS B  48       2.298  52.813-285.032  1.00 28.07           C  
ATOM   2968  CE  LYS B  48       0.931  53.417-285.387  1.00 28.07           C  
ATOM   2969  NZ  LYS B  48       0.756  53.709-286.855  1.00 28.07           N  
ATOM   2970  N   LYS B  49       6.673  49.538-286.358  1.00 28.07           N  
ATOM   2971  CA  LYS B  49       8.085  49.272-286.064  1.00 28.07           C  
ATOM   2972  C   LYS B  49       8.602  50.393-285.161  1.00 28.07           C  
ATOM   2973  O   LYS B  49       8.370  51.574-285.438  1.00 28.07           O  
ATOM   2974  CB  LYS B  49       8.921  49.249-287.344  1.00 28.07           C  
ATOM   2975  CG  LYS B  49       8.621  48.092-288.267  1.00 28.07           C  
ATOM   2976  CD  LYS B  49       9.660  47.994-289.382  1.00 28.07           C  
ATOM   2977  CE  LYS B  49       9.343  46.841-290.327  1.00 28.07           C  
ATOM   2978  NZ  LYS B  49      10.542  46.422-291.100  1.00 28.07           N  
ATOM   2979  N   LEU B  50       9.301  50.030-284.091  1.00 28.07           N  
ATOM   2980  CA  LEU B  50       9.821  51.026-283.163  1.00 28.07           C  
ATOM   2981  C   LEU B  50      10.688  52.088-283.836  1.00 28.07           C  
ATOM   2982  O   LEU B  50      10.583  53.272-283.507  1.00 28.07           O  
ATOM   2983  CB  LEU B  50      10.610  50.343-282.048  1.00 28.07           C  
ATOM   2984  CG  LEU B  50      11.192  51.225-280.942  1.00 28.07           C  
ATOM   2985  CD1 LEU B  50      10.115  52.143-280.389  1.00 28.07           C  
ATOM   2986  CD2 LEU B  50      11.774  50.332-279.836  1.00 28.07           C  
ATOM   2987  N   THR B  51      11.539  51.680-284.773  1.00 28.07           N  
ATOM   2988  CA  THR B  51      12.395  52.650-285.444  1.00 28.07           C  
ATOM   2989  C   THR B  51      11.533  53.665-286.179  1.00 28.07           C  
ATOM   2990  O   THR B  51      11.833  54.863-286.202  1.00 28.07           O  
ATOM   2991  CB  THR B  51      13.361  51.988-286.462  1.00 28.07           C  
ATOM   2992  OG1 THR B  51      12.623  51.138-287.347  1.00 28.07           O  
ATOM   2993  CG2 THR B  51      14.441  51.185-285.738  1.00 28.07           C  
ATOM   2994  N   GLU B  52      10.455  53.169-286.769  1.00 28.07           N  
ATOM   2995  CA  GLU B  52       9.512  53.993-287.513  1.00 28.07           C  
ATOM   2996  C   GLU B  52       8.856  55.003-286.575  1.00 28.07           C  
ATOM   2997  O   GLU B  52       8.726  56.187-286.894  1.00 28.07           O  
ATOM   2998  CB  GLU B  52       8.437  53.089-288.114  1.00 28.07           C  
ATOM   2999  CG  GLU B  52       8.212  53.238-289.600  1.00 28.07           C  
ATOM   3000  CD  GLU B  52       7.685  51.947-290.217  1.00 28.07           C  
ATOM   3001  OE1 GLU B  52       6.691  51.391-289.691  1.00 28.07           O  
ATOM   3002  OE2 GLU B  52       8.272  51.488-291.224  1.00 28.07           O  
ATOM   3003  N   ILE B  53       8.436  54.512-285.416  1.00 28.07           N  
ATOM   3004  CA  ILE B  53       7.778  55.342-284.424  1.00 28.07           C  
ATOM   3005  C   ILE B  53       8.725  56.410-283.888  1.00 28.07           C  
ATOM   3006  O   ILE B  53       8.326  57.556-283.657  1.00 28.07           O  
ATOM   3007  CB  ILE B  53       7.257  54.476-283.253  1.00 28.07           C  
ATOM   3008  CG1 ILE B  53       6.143  53.553-283.758  1.00 28.07           C  
ATOM   3009  CG2 ILE B  53       6.768  55.371-282.109  1.00 28.07           C  
ATOM   3010  CD1 ILE B  53       5.680  52.520-282.744  1.00 28.07           C  
ATOM   3011  N   ILE B  54       9.984  56.031-283.703  1.00 28.07           N  
ATOM   3012  CA  ILE B  54      10.966  56.963-283.184  1.00 28.07           C  
ATOM   3013  C   ILE B  54      11.262  58.078-284.171  1.00 28.07           C  
ATOM   3014  O   ILE B  54      11.376  59.241-283.783  1.00 28.07           O  
ATOM   3015  CB  ILE B  54      12.282  56.247-282.813  1.00 28.07           C  
ATOM   3016  CG1 ILE B  54      12.055  55.337-281.600  1.00 28.07           C  
ATOM   3017  CG2 ILE B  54      13.361  57.274-282.519  1.00 28.07           C  
ATOM   3018  CD1 ILE B  54      13.249  54.471-281.229  1.00 28.07           C  
ATOM   3019  N   ASN B  55      11.379  57.739-285.450  1.00 28.07           N  
ATOM   3020  CA  ASN B  55      11.676  58.759-286.443  1.00 28.07           C  
ATOM   3021  C   ASN B  55      10.445  59.574-286.804  1.00 28.07           C  
ATOM   3022  O   ASN B  55      10.554  60.684-287.321  1.00 28.07           O  
ATOM   3023  CB  ASN B  55      12.258  58.126-287.704  1.00 28.07           C  
ATOM   3024  CG  ASN B  55      13.607  57.491-287.462  1.00 28.07           C  
ATOM   3025  OD1 ASN B  55      14.476  58.076-286.812  1.00 28.07           O  
ATOM   3026  ND2 ASN B  55      13.799  56.293-287.997  1.00 28.07           N  
ATOM   3027  N   THR B  56       9.273  59.021-286.518  1.00 28.07           N  
ATOM   3028  CA  THR B  56       8.018  59.697-286.827  1.00 28.07           C  
ATOM   3029  C   THR B  56       7.547  60.588-285.682  1.00 28.07           C  
ATOM   3030  O   THR B  56       7.208  61.758-285.887  1.00 28.07           O  
ATOM   3031  CB  THR B  56       6.915  58.665-287.153  1.00 28.07           C  
ATOM   3032  OG1 THR B  56       7.251  57.984-288.370  1.00 28.07           O  
ATOM   3033  CG2 THR B  56       5.562  59.347-287.314  1.00 28.07           C  
ATOM   3034  N   GLN B  57       7.541  60.030-284.477  1.00 28.07           N  
ATOM   3035  CA  GLN B  57       7.100  60.769-283.308  1.00 28.07           C  
ATOM   3036  C   GLN B  57       8.254  61.309-282.469  1.00 28.07           C  
ATOM   3037  O   GLN B  57       8.045  62.074-281.525  1.00 28.07           O  
ATOM   3038  CB  GLN B  57       6.186  59.871-282.476  1.00 28.07           C  
ATOM   3039  CG  GLN B  57       4.923  59.471-283.233  1.00 28.07           C  
ATOM   3040  CD  GLN B  57       4.092  58.456-282.479  1.00 28.07           C  
ATOM   3041  OE1 GLN B  57       4.597  57.412-282.071  1.00 28.07           O  
ATOM   3042  NE2 GLN B  57       2.807  58.754-282.292  1.00 28.07           N  
ATOM   3043  N   HIS B  58       9.474  60.920-282.827  1.00 28.07           N  
ATOM   3044  CA  HIS B  58      10.662  61.375-282.114  1.00 28.07           C  
ATOM   3045  C   HIS B  58      10.533  61.194-280.597  1.00 28.07           C  
ATOM   3046  O   HIS B  58      10.591  62.159-279.830  1.00 28.07           O  
ATOM   3047  CB  HIS B  58      10.937  62.842-282.453  1.00 28.07           C  
ATOM   3048  CG  HIS B  58      11.181  63.088-283.911  1.00 28.07           C  
ATOM   3049  ND1 HIS B  58      12.215  62.494-284.604  1.00 28.07           N  
ATOM   3050  CD2 HIS B  58      10.523  63.863-284.809  1.00 28.07           C  
ATOM   3051  CE1 HIS B  58      12.184  62.891-285.864  1.00 28.07           C  
ATOM   3052  NE2 HIS B  58      11.167  63.722-286.015  1.00 28.07           N  
ATOM   3053  N   GLU B  59      10.356  59.944-280.179  1.00 28.07           N  
ATOM   3054  CA  GLU B  59      10.223  59.598-278.767  1.00 28.07           C  
ATOM   3055  C   GLU B  59      10.266  58.077-278.634  1.00 28.07           C  
ATOM   3056  O   GLU B  59       9.769  57.363-279.500  1.00 28.07           O  
ATOM   3057  CB  GLU B  59       8.892  60.098-278.212  1.00 28.07           C  
ATOM   3058  CG  GLU B  59       7.694  59.316-278.735  1.00 28.07           C  
ATOM   3059  CD  GLU B  59       6.371  59.833-278.203  1.00 28.07           C  
ATOM   3060  OE1 GLU B  59       5.344  59.126-278.350  1.00 28.07           O  
ATOM   3061  OE2 GLU B  59       6.354  60.950-277.644  1.00 28.07           O  
ATOM   3062  N   ASN B  60      10.868  57.590-277.553  1.00 28.07           N  
ATOM   3063  CA  ASN B  60      10.950  56.160-277.299  1.00 28.07           C  
ATOM   3064  C   ASN B  60      10.281  55.953-275.945  1.00 28.07           C  
ATOM   3065  O   ASN B  60      10.922  55.549-274.977  1.00 28.07           O  
ATOM   3066  CB  ASN B  60      12.412  55.719-277.250  1.00 28.07           C  
ATOM   3067  CG  ASN B  60      12.574  54.218-277.356  1.00 28.07           C  
ATOM   3068  OD1 ASN B  60      13.691  53.708-277.417  1.00 28.07           O  
ATOM   3069  ND2 ASN B  60      11.458  53.500-277.380  1.00 28.07           N  
ATOM   3070  N   VAL B  61       8.983  56.253-275.897  1.00 28.07           N  
ATOM   3071  CA  VAL B  61       8.175  56.149-274.684  1.00 28.07           C  
ATOM   3072  C   VAL B  61       8.263  54.813-273.954  1.00 28.07           C  
ATOM   3073  O   VAL B  61       8.230  54.781-272.722  1.00 28.07           O  
ATOM   3074  CB  VAL B  61       6.693  56.447-274.979  1.00 28.07           C  
ATOM   3075  CG1 VAL B  61       6.553  57.842-275.584  1.00 28.07           C  
ATOM   3076  CG2 VAL B  61       6.129  55.389-275.910  1.00 28.07           C  
ATOM   3077  N   LYS B  62       8.366  53.711-274.690  1.00 28.07           N  
ATOM   3078  CA  LYS B  62       8.479  52.418-274.031  1.00 28.07           C  
ATOM   3079  C   LYS B  62       9.634  52.397-273.018  1.00 28.07           C  
ATOM   3080  O   LYS B  62       9.474  51.914-271.899  1.00 28.07           O  
ATOM   3081  CB  LYS B  62       8.679  51.289-275.054  1.00 28.07           C  
ATOM   3082  CG  LYS B  62       9.005  49.948-274.400  1.00 28.07           C  
ATOM   3083  CD  LYS B  62       8.790  48.771-275.332  1.00 28.07           C  
ATOM   3084  CE  LYS B  62       9.130  47.469-274.634  1.00 28.07           C  
ATOM   3085  NZ  LYS B  62       8.836  46.276-275.473  1.00 28.07           N  
ATOM   3086  N   TYR B  63      10.788  52.931-273.406  1.00 28.07           N  
ATOM   3087  CA  TYR B  63      11.957  52.940-272.533  1.00 28.07           C  
ATOM   3088  C   TYR B  63      12.250  54.243-271.808  1.00 28.07           C  
ATOM   3089  O   TYR B  63      12.931  54.234-270.778  1.00 28.07           O  
ATOM   3090  CB  TYR B  63      13.195  52.503-273.319  1.00 28.07           C  
ATOM   3091  CG  TYR B  63      13.050  51.106-273.853  1.00 28.07           C  
ATOM   3092  CD1 TYR B  63      12.755  50.876-275.199  1.00 28.07           C  
ATOM   3093  CD2 TYR B  63      13.118  50.008-272.993  1.00 28.07           C  
ATOM   3094  CE1 TYR B  63      12.525  49.586-275.674  1.00 28.07           C  
ATOM   3095  CE2 TYR B  63      12.887  48.718-273.455  1.00 28.07           C  
ATOM   3096  CZ  TYR B  63      12.589  48.513-274.795  1.00 28.07           C  
ATOM   3097  OH  TYR B  63      12.331  47.237-275.235  1.00 28.07           O  
ATOM   3098  N   LEU B  64      11.764  55.359-272.340  1.00 28.07           N  
ATOM   3099  CA  LEU B  64      11.982  56.648-271.697  1.00 28.07           C  
ATOM   3100  C   LEU B  64      10.681  57.442-271.787  1.00 28.07           C  
ATOM   3101  O   LEU B  64      10.517  58.298-272.662  1.00 28.07           O  
ATOM   3102  CB  LEU B  64      13.132  57.404-272.376  1.00 28.07           C  
ATOM   3103  CG  LEU B  64      13.532  58.752-271.753  1.00 28.07           C  
ATOM   3104  CD1 LEU B  64      14.047  58.548-270.342  1.00 28.07           C  
ATOM   3105  CD2 LEU B  64      14.596  59.423-272.600  1.00 28.07           C  
ATOM   3106  N   PRO B  65       9.733  57.160-270.873  1.00 28.07           N  
ATOM   3107  CA  PRO B  65       8.414  57.804-270.791  1.00 28.07           C  
ATOM   3108  C   PRO B  65       8.409  59.314-270.579  1.00 28.07           C  
ATOM   3109  O   PRO B  65       9.260  59.867-269.876  1.00 28.07           O  
ATOM   3110  CB  PRO B  65       7.743  57.088-269.619  1.00 28.07           C  
ATOM   3111  CG  PRO B  65       8.435  55.763-269.565  1.00 28.07           C  
ATOM   3112  CD  PRO B  65       9.871  56.130-269.828  1.00 28.07           C  
ATOM   3113  N   GLY B  66       7.428  59.964-271.195  1.00 28.07           N  
ATOM   3114  CA  GLY B  66       7.256  61.400-271.060  1.00 28.07           C  
ATOM   3115  C   GLY B  66       8.371  62.287-271.572  1.00 28.07           C  
ATOM   3116  O   GLY B  66       8.564  63.396-271.067  1.00 28.07           O  
ATOM   3117  N   HIS B  67       9.103  61.815-272.573  1.00 28.07           N  
ATOM   3118  CA  HIS B  67      10.184  62.605-273.125  1.00 28.07           C  
ATOM   3119  C   HIS B  67      10.282  62.490-274.630  1.00 28.07           C  
ATOM   3120  O   HIS B  67       9.969  61.447-275.211  1.00 28.07           O  
ATOM   3121  CB  HIS B  67      11.510  62.201-272.488  1.00 28.07           C  
ATOM   3122  CG  HIS B  67      11.641  62.634-271.066  1.00 28.07           C  
ATOM   3123  ND1 HIS B  67      11.767  63.958-270.704  1.00 28.07           N  
ATOM   3124  CD2 HIS B  67      11.625  61.927-269.912  1.00 28.07           C  
ATOM   3125  CE1 HIS B  67      11.821  64.049-269.388  1.00 28.07           C  
ATOM   3126  NE2 HIS B  67      11.738  62.831-268.883  1.00 28.07           N  
ATOM   3127  N   LYS B  68      10.700  63.585-275.254  1.00 28.07           N  
ATOM   3128  CA  LYS B  68      10.870  63.618-276.691  1.00 28.07           C  
ATOM   3129  C   LYS B  68      12.354  63.465-276.928  1.00 28.07           C  
ATOM   3130  O   LYS B  68      13.165  63.726-276.038  1.00 28.07           O  
ATOM   3131  CB  LYS B  68      10.420  64.962-277.276  1.00 28.07           C  
ATOM   3132  CG  LYS B  68       9.025  65.412-276.868  1.00 28.07           C  
ATOM   3133  CD  LYS B  68       7.943  64.468-277.359  1.00 28.07           C  
ATOM   3134  CE  LYS B  68       7.854  64.459-278.878  1.00 28.07           C  
ATOM   3135  NZ  LYS B  68       6.711  63.606-279.327  1.00 28.07           N  
ATOM   3136  N   LEU B  69      12.711  63.029-278.124  1.00 28.07           N  
ATOM   3137  CA  LEU B  69      14.110  62.897-278.477  1.00 28.07           C  
ATOM   3138  C   LEU B  69      14.362  63.963-279.539  1.00 28.07           C  
ATOM   3139  O   LEU B  69      13.474  64.276-280.330  1.00 28.07           O  
ATOM   3140  CB  LEU B  69      14.391  61.507-279.044  1.00 28.07           C  
ATOM   3141  CG  LEU B  69      14.052  60.335-278.117  1.00 28.07           C  
ATOM   3142  CD1 LEU B  69      14.450  59.021-278.797  1.00 28.07           C  
ATOM   3143  CD2 LEU B  69      14.781  60.494-276.771  1.00 28.07           C  
ATOM   3144  N   PRO B  70      15.560  64.566-279.545  1.00 28.07           N  
ATOM   3145  CA  PRO B  70      15.836  65.588-280.560  1.00 28.07           C  
ATOM   3146  C   PRO B  70      15.580  65.014-281.965  1.00 28.07           C  
ATOM   3147  O   PRO B  70      15.971  63.888-282.267  1.00 28.07           O  
ATOM   3148  CB  PRO B  70      17.306  65.920-280.316  1.00 28.07           C  
ATOM   3149  CG  PRO B  70      17.432  65.743-278.817  1.00 28.07           C  
ATOM   3150  CD  PRO B  70      16.674  64.456-278.582  1.00 28.07           C  
ATOM   3151  N   PRO B  71      14.915  65.784-282.839  1.00 28.07           N  
ATOM   3152  CA  PRO B  71      14.611  65.341-284.204  1.00 28.07           C  
ATOM   3153  C   PRO B  71      15.825  64.831-284.974  1.00 28.07           C  
ATOM   3154  O   PRO B  71      15.714  63.905-285.773  1.00 28.07           O  
ATOM   3155  CB  PRO B  71      14.026  66.592-284.851  1.00 28.07           C  
ATOM   3156  CG  PRO B  71      13.417  67.314-283.701  1.00 28.07           C  
ATOM   3157  CD  PRO B  71      14.462  67.169-282.632  1.00 28.07           C  
ATOM   3158  N   ASN B  72      16.981  65.442-284.726  1.00 28.07           N  
ATOM   3159  CA  ASN B  72      18.216  65.075-285.410  1.00 28.07           C  
ATOM   3160  C   ASN B  72      18.789  63.700-285.054  1.00 28.07           C  
ATOM   3161  O   ASN B  72      19.689  63.202-285.736  1.00 28.07           O  
ATOM   3162  CB  ASN B  72      19.268  66.170-285.200  1.00 28.07           C  
ATOM   3163  CG  ASN B  72      19.528  66.456-283.742  1.00 28.07           C  
ATOM   3164  OD1 ASN B  72      18.600  66.616-282.953  1.00 28.07           O  
ATOM   3165  ND2 ASN B  72      20.801  66.535-283.376  1.00 28.07           N  
ATOM   3166  N   VAL B  73      18.288  63.086-283.989  1.00 28.07           N  
ATOM   3167  CA  VAL B  73      18.754  61.746-283.638  1.00 28.07           C  
ATOM   3168  C   VAL B  73      17.946  60.817-284.528  1.00 28.07           C  
ATOM   3169  O   VAL B  73      16.719  60.789-284.447  1.00 28.07           O  
ATOM   3170  CB  VAL B  73      18.477  61.389-282.158  1.00 28.07           C  
ATOM   3171  CG1 VAL B  73      18.781  59.915-281.905  1.00 28.07           C  
ATOM   3172  CG2 VAL B  73      19.325  62.265-281.252  1.00 28.07           C  
ATOM   3173  N   VAL B  74      18.624  60.074-285.394  1.00 28.07           N  
ATOM   3174  CA  VAL B  74      17.923  59.173-286.291  1.00 28.07           C  
ATOM   3175  C   VAL B  74      18.049  57.704-285.893  1.00 28.07           C  
ATOM   3176  O   VAL B  74      19.146  57.193-285.683  1.00 28.07           O  
ATOM   3177  CB  VAL B  74      18.393  59.375-287.772  1.00 28.07           C  
ATOM   3178  CG1 VAL B  74      19.890  59.172-287.898  1.00 28.07           C  
ATOM   3179  CG2 VAL B  74      17.646  58.425-288.686  1.00 28.07           C  
ATOM   3180  N   ALA B  75      16.903  57.038-285.787  1.00 28.07           N  
ATOM   3181  CA  ALA B  75      16.844  55.629-285.424  1.00 28.07           C  
ATOM   3182  C   ALA B  75      17.137  54.753-286.644  1.00 28.07           C  
ATOM   3183  O   ALA B  75      16.451  54.841-287.657  1.00 28.07           O  
ATOM   3184  CB  ALA B  75      15.465  55.299-284.853  1.00 28.07           C  
ATOM   3185  N   VAL B  76      18.158  53.908-286.527  1.00 28.07           N  
ATOM   3186  CA  VAL B  76      18.593  53.011-287.600  1.00 28.07           C  
ATOM   3187  C   VAL B  76      18.638  51.571-287.068  1.00 28.07           C  
ATOM   3188  O   VAL B  76      19.429  51.262-286.179  1.00 28.07           O  
ATOM   3189  CB  VAL B  76      20.005  53.419-288.082  1.00 28.07           C  
ATOM   3190  CG1 VAL B  76      20.422  52.587-289.276  1.00 28.07           C  
ATOM   3191  CG2 VAL B  76      20.020  54.899-288.418  1.00 28.07           C  
ATOM   3192  N   PRO B  77      17.800  50.673-287.614  1.00 28.07           N  
ATOM   3193  CA  PRO B  77      17.729  49.264-287.193  1.00 28.07           C  
ATOM   3194  C   PRO B  77      18.953  48.371-287.424  1.00 28.07           C  
ATOM   3195  O   PRO B  77      19.152  47.400-286.696  1.00 28.07           O  
ATOM   3196  CB  PRO B  77      16.487  48.750-287.919  1.00 28.07           C  
ATOM   3197  CG  PRO B  77      16.500  49.542-289.184  1.00 28.07           C  
ATOM   3198  CD  PRO B  77      16.848  50.940-288.707  1.00 28.07           C  
ATOM   3199  N   ASP B  78      19.764  48.683-288.430  1.00 28.07           N  
ATOM   3200  CA  ASP B  78      20.961  47.889-288.700  1.00 28.07           C  
ATOM   3201  C   ASP B  78      22.167  48.563-288.059  1.00 28.07           C  
ATOM   3202  O   ASP B  78      22.490  49.716-288.367  1.00 28.07           O  
ATOM   3203  CB  ASP B  78      21.188  47.733-290.204  1.00 28.07           C  
ATOM   3204  CG  ASP B  78      22.453  46.960-290.517  1.00 28.07           C  
ATOM   3205  OD1 ASP B  78      23.553  47.540-290.391  1.00 28.07           O  
ATOM   3206  OD2 ASP B  78      22.352  45.763-290.868  1.00 28.07           O  
ATOM   3207  N   VAL B  79      22.835  47.837-287.171  1.00 28.07           N  
ATOM   3208  CA  VAL B  79      23.978  48.388-286.459  1.00 28.07           C  
ATOM   3209  C   VAL B  79      25.114  48.842-287.369  1.00 28.07           C  
ATOM   3210  O   VAL B  79      25.665  49.931-287.187  1.00 28.07           O  
ATOM   3211  CB  VAL B  79      24.517  47.386-285.421  1.00 28.07           C  
ATOM   3212  CG1 VAL B  79      25.101  46.172-286.119  1.00 28.07           C  
ATOM   3213  CG2 VAL B  79      25.548  48.062-284.544  1.00 28.07           C  
ATOM   3214  N   VAL B  80      25.465  48.018-288.350  1.00 28.07           N  
ATOM   3215  CA  VAL B  80      26.536  48.383-289.263  1.00 28.07           C  
ATOM   3216  C   VAL B  80      26.225  49.719-289.918  1.00 28.07           C  
ATOM   3217  O   VAL B  80      27.064  50.622-289.930  1.00 28.07           O  
ATOM   3218  CB  VAL B  80      26.739  47.325-290.363  1.00 28.07           C  
ATOM   3219  CG1 VAL B  80      27.743  47.842-291.411  1.00 28.07           C  
ATOM   3220  CG2 VAL B  80      27.248  46.029-289.734  1.00 28.07           C  
ATOM   3221  N   GLN B  81      25.013  49.848-290.447  1.00 28.07           N  
ATOM   3222  CA  GLN B  81      24.606  51.082-291.097  1.00 28.07           C  
ATOM   3223  C   GLN B  81      24.657  52.250-290.127  1.00 28.07           C  
ATOM   3224  O   GLN B  81      25.033  53.360-290.501  1.00 28.07           O  
ATOM   3225  CB  GLN B  81      23.191  50.943-291.661  1.00 28.07           C  
ATOM   3226  CG  GLN B  81      23.015  49.731-292.562  1.00 28.07           C  
ATOM   3227  CD  GLN B  81      21.786  49.821-293.454  1.00 28.07           C  
ATOM   3228  OE1 GLN B  81      21.358  48.819-294.039  1.00 28.07           O  
ATOM   3229  NE2 GLN B  81      21.219  51.021-293.573  1.00 28.07           N  
ATOM   3230  N   ALA B  82      24.286  52.002-288.876  1.00 28.07           N  
ATOM   3231  CA  ALA B  82      24.298  53.056-287.870  1.00 28.07           C  
ATOM   3232  C   ALA B  82      25.701  53.579-287.587  1.00 28.07           C  
ATOM   3233  O   ALA B  82      25.902  54.793-287.464  1.00 28.07           O  
ATOM   3234  CB  ALA B  82      23.674  52.552-286.583  1.00 28.07           C  
ATOM   3235  N   ALA B  83      26.671  52.669-287.498  1.00 28.07           N  
ATOM   3236  CA  ALA B  83      28.051  53.047-287.187  1.00 28.07           C  
ATOM   3237  C   ALA B  83      28.991  53.331-288.366  1.00 28.07           C  
ATOM   3238  O   ALA B  83      29.998  54.026-288.197  1.00 28.07           O  
ATOM   3239  CB  ALA B  83      28.676  51.989-286.275  1.00 28.07           C  
ATOM   3240  N   GLU B  84      28.670  52.796-289.543  1.00 28.07           N  
ATOM   3241  CA  GLU B  84      29.485  52.972-290.756  1.00 28.07           C  
ATOM   3242  C   GLU B  84      30.414  54.180-290.812  1.00 28.07           C  
ATOM   3243  O   GLU B  84      31.633  54.032-290.828  1.00 28.07           O  
ATOM   3244  CB  GLU B  84      28.592  53.037-291.998  1.00 28.07           C  
ATOM   3245  CG  GLU B  84      28.291  51.706-292.650  1.00 28.07           C  
ATOM   3246  CD  GLU B  84      27.360  51.839-293.853  1.00 28.07           C  
ATOM   3247  OE1 GLU B  84      26.979  50.794-294.423  1.00 28.07           O  
ATOM   3248  OE2 GLU B  84      27.004  52.984-294.227  1.00 28.07           O  
ATOM   3249  N   ASP B  85      29.830  55.372-290.858  1.00 28.07           N  
ATOM   3250  CA  ASP B  85      30.610  56.597-290.974  1.00 28.07           C  
ATOM   3251  C   ASP B  85      30.843  57.384-289.689  1.00 28.07           C  
ATOM   3252  O   ASP B  85      31.177  58.565-289.741  1.00 28.07           O  
ATOM   3253  CB  ASP B  85      29.935  57.508-292.002  1.00 28.07           C  
ATOM   3254  CG  ASP B  85      29.514  56.753-293.257  1.00 28.07           C  
ATOM   3255  OD1 ASP B  85      30.401  56.145-293.918  1.00 28.07           O  
ATOM   3256  OD2 ASP B  85      28.300  56.763-293.576  1.00 28.07           O  
ATOM   3257  N   ALA B  86      30.681  56.739-288.541  1.00 28.07           N  
ATOM   3258  CA  ALA B  86      30.867  57.423-287.266  1.00 28.07           C  
ATOM   3259  C   ALA B  86      32.323  57.544-286.838  1.00 28.07           C  
ATOM   3260  O   ALA B  86      33.121  56.625-287.034  1.00 28.07           O  
ATOM   3261  CB  ALA B  86      30.065  56.718-286.174  1.00 28.07           C  
ATOM   3262  N   ASP B  87      32.652  58.695-286.252  1.00 28.07           N  
ATOM   3263  CA  ASP B  87      33.998  58.979-285.747  1.00 28.07           C  
ATOM   3264  C   ASP B  87      34.064  58.707-284.238  1.00 28.07           C  
ATOM   3265  O   ASP B  87      35.141  58.491-283.682  1.00 28.07           O  
ATOM   3266  CB  ASP B  87      34.364  60.445-285.996  1.00 28.07           C  
ATOM   3267  CG  ASP B  87      34.332  60.819-287.464  1.00 28.07           C  
ATOM   3268  OD1 ASP B  87      35.149  60.277-288.241  1.00 28.07           O  
ATOM   3269  OD2 ASP B  87      33.490  61.662-287.839  1.00 28.07           O  
ATOM   3270  N   ILE B  88      32.902  58.742-283.590  1.00 28.07           N  
ATOM   3271  CA  ILE B  88      32.776  58.512-282.152  1.00 28.07           C  
ATOM   3272  C   ILE B  88      31.583  57.592-281.928  1.00 28.07           C  
ATOM   3273  O   ILE B  88      30.485  57.862-282.421  1.00 28.07           O  
ATOM   3274  CB  ILE B  88      32.522  59.839-281.391  1.00 28.07           C  
ATOM   3275  CG1 ILE B  88      33.720  60.773-281.562  1.00 28.07           C  
ATOM   3276  CG2 ILE B  88      32.277  59.561-279.906  1.00 28.07           C  
ATOM   3277  CD1 ILE B  88      33.484  62.174-281.036  1.00 28.07           C  
ATOM   3278  N   LEU B  89      31.799  56.507-281.192  1.00 28.07           N  
ATOM   3279  CA  LEU B  89      30.728  55.556-280.916  1.00 28.07           C  
ATOM   3280  C   LEU B  89      30.454  55.401-279.433  1.00 28.07           C  
ATOM   3281  O   LEU B  89      31.319  54.962-278.670  1.00 28.07           O  
ATOM   3282  CB  LEU B  89      31.047  54.181-281.512  1.00 28.07           C  
ATOM   3283  CG  LEU B  89      31.138  54.139-283.040  1.00 28.07           C  
ATOM   3284  CD1 LEU B  89      32.568  54.442-283.451  1.00 28.07           C  
ATOM   3285  CD2 LEU B  89      30.712  52.769-283.570  1.00 28.07           C  
ATOM   3286  N   ILE B  90      29.241  55.773-279.033  1.00 28.07           N  
ATOM   3287  CA  ILE B  90      28.824  55.663-277.645  1.00 28.07           C  
ATOM   3288  C   ILE B  90      28.160  54.305-277.497  1.00 28.07           C  
ATOM   3289  O   ILE B  90      27.093  54.064-278.055  1.00 28.07           O  
ATOM   3290  CB  ILE B  90      27.802  56.762-277.249  1.00 28.07           C  
ATOM   3291  CG1 ILE B  90      28.448  58.146-277.302  1.00 28.07           C  
ATOM   3292  CG2 ILE B  90      27.290  56.510-275.841  1.00 28.07           C  
ATOM   3293  CD1 ILE B  90      28.652  58.672-278.693  1.00 28.07           C  
ATOM   3294  N   PHE B  91      28.807  53.414-276.755  1.00 28.07           N  
ATOM   3295  CA  PHE B  91      28.267  52.078-276.537  1.00 28.07           C  
ATOM   3296  C   PHE B  91      27.413  52.069-275.287  1.00 28.07           C  
ATOM   3297  O   PHE B  91      27.915  52.175-274.172  1.00 28.07           O  
ATOM   3298  CB  PHE B  91      29.403  51.057-276.423  1.00 28.07           C  
ATOM   3299  CG  PHE B  91      30.196  50.906-277.687  1.00 28.07           C  
ATOM   3300  CD1 PHE B  91      31.188  51.820-278.014  1.00 28.07           C  
ATOM   3301  CD2 PHE B  91      29.901  49.884-278.587  1.00 28.07           C  
ATOM   3302  CE1 PHE B  91      31.870  51.723-279.221  1.00 28.07           C  
ATOM   3303  CE2 PHE B  91      30.576  49.780-279.795  1.00 28.07           C  
ATOM   3304  CZ  PHE B  91      31.561  50.700-280.114  1.00 28.07           C  
ATOM   3305  N   VAL B  92      26.111  51.941-275.477  1.00 28.07           N  
ATOM   3306  CA  VAL B  92      25.198  51.950-274.350  1.00 28.07           C  
ATOM   3307  C   VAL B  92      24.040  50.969-274.531  1.00 28.07           C  
ATOM   3308  O   VAL B  92      22.917  51.357-274.832  1.00 28.07           O  
ATOM   3309  CB  VAL B  92      24.671  53.392-274.124  1.00 28.07           C  
ATOM   3310  CG1 VAL B  92      24.074  53.941-275.425  1.00 28.07           C  
ATOM   3311  CG2 VAL B  92      23.659  53.418-272.983  1.00 28.07           C  
ATOM   3312  N   VAL B  93      24.335  49.687-274.360  1.00 28.07           N  
ATOM   3313  CA  VAL B  93      23.323  48.647-274.480  1.00 28.07           C  
ATOM   3314  C   VAL B  93      23.480  47.704-273.298  1.00 28.07           C  
ATOM   3315  O   VAL B  93      24.479  47.758-272.582  1.00 28.07           O  
ATOM   3316  CB  VAL B  93      23.481  47.831-275.792  1.00 28.07           C  
ATOM   3317  CG1 VAL B  93      23.289  48.747-277.003  1.00 28.07           C  
ATOM   3318  CG2 VAL B  93      24.851  47.153-275.835  1.00 28.07           C  
ATOM   3319  N   PRO B  94      22.484  46.841-273.061  1.00 28.07           N  
ATOM   3320  CA  PRO B  94      22.594  45.909-271.935  1.00 28.07           C  
ATOM   3321  C   PRO B  94      23.794  45.001-272.126  1.00 28.07           C  
ATOM   3322  O   PRO B  94      24.048  44.533-273.236  1.00 28.07           O  
ATOM   3323  CB  PRO B  94      21.276  45.153-271.988  1.00 28.07           C  
ATOM   3324  CG  PRO B  94      20.329  46.215-272.486  1.00 28.07           C  
ATOM   3325  CD  PRO B  94      21.120  46.836-273.616  1.00 28.07           C  
ATOM   3326  N   HIS B  95      24.525  44.765-271.039  1.00 28.07           N  
ATOM   3327  CA  HIS B  95      25.722  43.922-271.038  1.00 28.07           C  
ATOM   3328  C   HIS B  95      25.642  42.684-271.927  1.00 28.07           C  
ATOM   3329  O   HIS B  95      26.553  42.412-272.706  1.00 28.07           O  
ATOM   3330  CB  HIS B  95      26.041  43.463-269.606  1.00 28.07           C  
ATOM   3331  CG  HIS B  95      27.409  42.867-269.445  1.00 28.07           C  
ATOM   3332  ND1 HIS B  95      28.066  42.215-270.468  1.00 28.07           N  
ATOM   3333  CD2 HIS B  95      28.241  42.820-268.376  1.00 28.07           C  
ATOM   3334  CE1 HIS B  95      29.244  41.797-270.038  1.00 28.07           C  
ATOM   3335  NE2 HIS B  95      29.375  42.152-268.772  1.00 28.07           N  
ATOM   3336  N   GLN B  96      24.544  41.946-271.807  1.00 28.07           N  
ATOM   3337  CA  GLN B  96      24.346  40.698-272.546  1.00 28.07           C  
ATOM   3338  C   GLN B  96      24.182  40.776-274.062  1.00 28.07           C  
ATOM   3339  O   GLN B  96      23.971  39.750-274.711  1.00 28.07           O  
ATOM   3340  CB  GLN B  96      23.144  39.954-271.966  1.00 28.07           C  
ATOM   3341  CG  GLN B  96      21.808  40.546-272.388  1.00 28.07           C  
ATOM   3342  CD  GLN B  96      20.742  40.435-271.306  1.00 28.07           C  
ATOM   3343  OE1 GLN B  96      19.681  39.827-271.508  1.00 28.07           O  
ATOM   3344  NE2 GLN B  96      21.018  41.026-270.145  1.00 28.07           N  
ATOM   3345  N   PHE B  97      24.270  41.967-274.637  1.00 28.07           N  
ATOM   3346  CA  PHE B  97      24.124  42.084-276.085  1.00 28.07           C  
ATOM   3347  C   PHE B  97      25.325  42.739-276.756  1.00 28.07           C  
ATOM   3348  O   PHE B  97      25.498  42.639-277.967  1.00 28.07           O  
ATOM   3349  CB  PHE B  97      22.846  42.858-276.414  1.00 28.07           C  
ATOM   3350  CG  PHE B  97      21.615  42.273-275.783  1.00 28.07           C  
ATOM   3351  CD1 PHE B  97      20.839  43.030-274.901  1.00 28.07           C  
ATOM   3352  CD2 PHE B  97      21.259  40.951-276.024  1.00 28.07           C  
ATOM   3353  CE1 PHE B  97      19.728  42.474-274.265  1.00 28.07           C  
ATOM   3354  CE2 PHE B  97      20.151  40.381-275.393  1.00 28.07           C  
ATOM   3355  CZ  PHE B  97      19.383  41.144-274.509  1.00 28.07           C  
ATOM   3356  N   ILE B  98      26.162  43.396-275.962  1.00 28.07           N  
ATOM   3357  CA  ILE B  98      27.335  44.077-276.491  1.00 28.07           C  
ATOM   3358  C   ILE B  98      28.230  43.090-277.230  1.00 28.07           C  
ATOM   3359  O   ILE B  98      28.850  43.428-278.246  1.00 28.07           O  
ATOM   3360  CB  ILE B  98      28.152  44.748-275.356  1.00 28.07           C  
ATOM   3361  CG1 ILE B  98      29.286  45.591-275.946  1.00 28.07           C  
ATOM   3362  CG2 ILE B  98      28.718  43.691-274.422  1.00 28.07           C  
ATOM   3363  CD1 ILE B  98      28.815  46.756-276.792  1.00 28.07           C  
ATOM   3364  N   GLY B  99      28.291  41.869-276.708  1.00 28.07           N  
ATOM   3365  CA  GLY B  99      29.114  40.844-277.320  1.00 28.07           C  
ATOM   3366  C   GLY B  99      28.770  40.694-278.785  1.00 28.07           C  
ATOM   3367  O   GLY B  99      29.584  41.004-279.650  1.00 28.07           O  
ATOM   3368  N   LYS B 100      27.547  40.241-279.050  1.00 28.07           N  
ATOM   3369  CA  LYS B 100      27.048  40.034-280.403  1.00 28.07           C  
ATOM   3370  C   LYS B 100      27.104  41.285-281.289  1.00 28.07           C  
ATOM   3371  O   LYS B 100      27.206  41.186-282.508  1.00 28.07           O  
ATOM   3372  CB  LYS B 100      25.609  39.515-280.346  1.00 28.07           C  
ATOM   3373  CG  LYS B 100      24.938  39.412-281.709  1.00 28.07           C  
ATOM   3374  CD  LYS B 100      23.608  38.665-281.626  1.00 28.07           C  
ATOM   3375  CE  LYS B 100      22.933  38.530-282.993  1.00 28.07           C  
ATOM   3376  NZ  LYS B 100      21.627  37.797-282.863  1.00 28.07           N  
ATOM   3377  N   ILE B 101      27.020  42.464-280.687  1.00 28.07           N  
ATOM   3378  CA  ILE B 101      27.067  43.688-281.468  1.00 28.07           C  
ATOM   3379  C   ILE B 101      28.469  43.957-281.997  1.00 28.07           C  
ATOM   3380  O   ILE B 101      28.634  44.481-283.100  1.00 28.07           O  
ATOM   3381  CB  ILE B 101      26.548  44.863-280.639  1.00 28.07           C  
ATOM   3382  CG1 ILE B 101      25.034  44.711-280.492  1.00 28.07           C  
ATOM   3383  CG2 ILE B 101      26.909  46.192-281.294  1.00 28.07           C  
ATOM   3384  CD1 ILE B 101      24.421  45.651-279.498  1.00 28.07           C  
ATOM   3385  N   CYS B 102      29.484  43.596-281.223  1.00 28.07           N  
ATOM   3386  CA  CYS B 102      30.859  43.767-281.681  1.00 28.07           C  
ATOM   3387  C   CYS B 102      31.061  42.782-282.853  1.00 28.07           C  
ATOM   3388  O   CYS B 102      31.973  42.941-283.669  1.00 28.07           O  
ATOM   3389  CB  CYS B 102      31.828  43.486-280.530  1.00 28.07           C  
ATOM   3390  SG  CYS B 102      31.681  44.682-279.162  1.00 28.07           S  
ATOM   3391  N   ASP B 103      30.177  41.782-282.920  1.00 28.07           N  
ATOM   3392  CA  ASP B 103      30.138  40.761-283.978  1.00 28.07           C  
ATOM   3393  C   ASP B 103      30.145  41.489-285.311  1.00 28.07           C  
ATOM   3394  O   ASP B 103      31.150  41.615-286.021  1.00 28.07           O  
ATOM   3395  CB  ASP B 103      28.785  40.027-283.952  1.00 28.07           C  
ATOM   3396  CG  ASP B 103      28.897  38.518-283.748  1.00 28.07           C  
ATOM   3397  OD1 ASP B 103      29.949  37.909-284.069  1.00 28.07           O  
ATOM   3398  OD2 ASP B 103      27.893  37.925-283.276  1.00 28.07           O  
ATOM   3399  N   GLN B 104      28.937  41.938-285.616  1.00 28.07           N  
ATOM   3400  CA  GLN B 104      28.603  42.636-286.826  1.00 28.07           C  
ATOM   3401  C   GLN B 104      29.476  43.854-287.103  1.00 28.07           C  
ATOM   3402  O   GLN B 104      29.838  44.116-288.251  1.00 28.07           O  
ATOM   3403  CB  GLN B 104      27.128  43.015-286.731  1.00 28.07           C  
ATOM   3404  CG  GLN B 104      26.249  41.811-286.381  1.00 28.07           C  
ATOM   3405  CD  GLN B 104      24.997  42.199-285.611  1.00 28.07           C  
ATOM   3406  OE1 GLN B 104      25.078  42.691-284.482  1.00 28.07           O  
ATOM   3407  NE2 GLN B 104      23.835  41.986-286.217  1.00 28.07           N  
ATOM   3408  N   LEU B 105      29.840  44.583-286.057  1.00 28.07           N  
ATOM   3409  CA  LEU B 105      30.641  45.784-286.245  1.00 28.07           C  
ATOM   3410  C   LEU B 105      32.093  45.533-286.623  1.00 28.07           C  
ATOM   3411  O   LEU B 105      32.687  46.314-287.370  1.00 28.07           O  
ATOM   3412  CB  LEU B 105      30.575  46.653-284.985  1.00 28.07           C  
ATOM   3413  CG  LEU B 105      29.186  47.230-284.687  1.00 28.07           C  
ATOM   3414  CD1 LEU B 105      29.235  48.093-283.429  1.00 28.07           C  
ATOM   3415  CD2 LEU B 105      28.714  48.053-285.874  1.00 28.07           C  
ATOM   3416  N   LYS B 106      32.661  44.444-286.118  1.00 28.07           N  
ATOM   3417  CA  LYS B 106      34.054  44.139-286.388  1.00 28.07           C  
ATOM   3418  C   LYS B 106      34.490  44.361-287.841  1.00 28.07           C  
ATOM   3419  O   LYS B 106      33.989  43.715-288.763  1.00 28.07           O  
ATOM   3420  CB  LYS B 106      34.376  42.700-285.969  1.00 28.07           C  
ATOM   3421  CG  LYS B 106      35.878  42.402-286.004  1.00 28.07           C  
ATOM   3422  CD  LYS B 106      36.226  41.083-285.319  1.00 28.07           C  
ATOM   3423  CE  LYS B 106      37.648  41.111-284.740  1.00 28.07           C  
ATOM   3424  NZ  LYS B 106      38.673  41.504-285.752  1.00 28.07           N  
ATOM   3425  N   GLY B 107      35.421  45.288-288.035  1.00 28.07           N  
ATOM   3426  CA  GLY B 107      35.929  45.548-289.366  1.00 28.07           C  
ATOM   3427  C   GLY B 107      35.121  46.466-290.261  1.00 28.07           C  
ATOM   3428  O   GLY B 107      35.533  46.725-291.388  1.00 28.07           O  
ATOM   3429  N   HIS B 108      33.981  46.959-289.787  1.00 28.07           N  
ATOM   3430  CA  HIS B 108      33.169  47.860-290.598  1.00 28.07           C  
ATOM   3431  C   HIS B 108      33.137  49.280-290.024  1.00 28.07           C  
ATOM   3432  O   HIS B 108      32.173  50.017-290.226  1.00 28.07           O  
ATOM   3433  CB  HIS B 108      31.740  47.325-290.728  1.00 28.07           C  
ATOM   3434  CG  HIS B 108      31.662  45.959-291.339  1.00 28.07           C  
ATOM   3435  ND1 HIS B 108      31.854  44.804-290.611  1.00 28.07           N  
ATOM   3436  CD2 HIS B 108      31.446  45.566-292.618  1.00 28.07           C  
ATOM   3437  CE1 HIS B 108      31.759  43.758-291.415  1.00 28.07           C  
ATOM   3438  NE2 HIS B 108      31.512  44.193-292.637  1.00 28.07           N  
ATOM   3439  N   LEU B 109      34.196  49.669-289.323  1.00 28.07           N  
ATOM   3440  CA  LEU B 109      34.247  51.000-288.738  1.00 28.07           C  
ATOM   3441  C   LEU B 109      35.246  51.882-289.469  1.00 28.07           C  
ATOM   3442  O   LEU B 109      36.057  51.397-290.261  1.00 28.07           O  
ATOM   3443  CB  LEU B 109      34.646  50.915-287.265  1.00 28.07           C  
ATOM   3444  CG  LEU B 109      33.860  49.973-286.352  1.00 28.07           C  
ATOM   3445  CD1 LEU B 109      34.460  50.068-284.953  1.00 28.07           C  
ATOM   3446  CD2 LEU B 109      32.376  50.332-286.339  1.00 28.07           C  
ATOM   3447  N   LYS B 110      35.194  53.181-289.193  1.00 28.07           N  
ATOM   3448  CA  LYS B 110      36.112  54.118-289.827  1.00 28.07           C  
ATOM   3449  C   LYS B 110      37.534  53.947-289.307  1.00 28.07           C  
ATOM   3450  O   LYS B 110      37.767  53.352-288.244  1.00 28.07           O  
ATOM   3451  CB  LYS B 110      35.649  55.563-289.608  1.00 28.07           C  
ATOM   3452  CG  LYS B 110      34.496  55.974-290.507  1.00 28.07           C  
ATOM   3453  CD  LYS B 110      34.143  57.456-290.364  1.00 28.07           C  
ATOM   3454  CE  LYS B 110      35.287  58.370-290.807  1.00 28.07           C  
ATOM   3455  NZ  LYS B 110      34.899  59.822-290.800  1.00 28.07           N  
ATOM   3456  N   ALA B 111      38.485  54.475-290.070  1.00 28.07           N  
ATOM   3457  CA  ALA B 111      39.892  54.387-289.717  1.00 28.07           C  
ATOM   3458  C   ALA B 111      40.175  54.796-288.271  1.00 28.07           C  
ATOM   3459  O   ALA B 111      40.471  53.946-287.421  1.00 28.07           O  
ATOM   3460  CB  ALA B 111      40.722  55.248-290.673  1.00 28.07           C  
ATOM   3461  N   ASN B 112      40.078  56.093-287.995  1.00 28.07           N  
ATOM   3462  CA  ASN B 112      40.374  56.601-286.664  1.00 28.07           C  
ATOM   3463  C   ASN B 112      39.183  56.812-285.736  1.00 28.07           C  
ATOM   3464  O   ASN B 112      39.140  57.780-284.974  1.00 28.07           O  
ATOM   3465  CB  ASN B 112      41.179  57.893-286.802  1.00 28.07           C  
ATOM   3466  CG  ASN B 112      42.455  57.691-287.609  1.00 28.07           C  
ATOM   3467  OD1 ASN B 112      43.326  56.899-287.231  1.00 28.07           O  
ATOM   3468  ND2 ASN B 112      42.567  58.398-288.727  1.00 28.07           N  
ATOM   3469  N   PRO B 113      38.218  55.903-285.789  1.00 28.07           N  
ATOM   3470  CA  PRO B 113      37.048  56.005-284.927  1.00 28.07           C  
ATOM   3471  C   PRO B 113      37.440  55.691-283.483  1.00 28.07           C  
ATOM   3472  O   PRO B 113      38.221  54.778-283.228  1.00 28.07           O  
ATOM   3473  CB  PRO B 113      35.963  55.038-285.396  1.00 28.07           C  
ATOM   3474  N   THR B 114      36.910  56.463-282.542  1.00 28.07           N  
ATOM   3475  CA  THR B 114      37.184  56.236-281.131  1.00 28.07           C  
ATOM   3476  C   THR B 114      35.860  55.835-280.502  1.00 28.07           C  
ATOM   3477  O   THR B 114      34.812  55.930-281.149  1.00 28.07           O  
ATOM   3478  CB  THR B 114      37.730  57.509-280.440  1.00 28.07           C  
ATOM   3479  OG1 THR B 114      36.810  58.588-280.625  1.00 28.07           O  
ATOM   3480  CG2 THR B 114      39.084  57.901-281.027  1.00 28.07           C  
ATOM   3481  N   GLY B 115      35.901  55.374-279.255  1.00 28.07           N  
ATOM   3482  CA  GLY B 115      34.674  54.967-278.591  1.00 28.07           C  
ATOM   3483  C   GLY B 115      34.632  55.206-277.089  1.00 28.07           C  
ATOM   3484  O   GLY B 115      35.666  55.299-276.416  1.00 28.07           O  
ATOM   3485  N   ILE B 116      33.416  55.304-276.563  1.00 28.07           N  
ATOM   3486  CA  ILE B 116      33.204  55.530-275.142  1.00 28.07           C  
ATOM   3487  C   ILE B 116      32.111  54.572-274.697  1.00 28.07           C  
ATOM   3488  O   ILE B 116      31.086  54.446-275.368  1.00 28.07           O  
ATOM   3489  CB  ILE B 116      32.772  56.998-274.865  1.00 28.07           C  
ATOM   3490  CG1 ILE B 116      32.787  57.273-273.356  1.00 28.07           C  
ATOM   3491  CG2 ILE B 116      31.371  57.260-275.441  1.00 28.07           C  
ATOM   3492  CD1 ILE B 116      32.605  58.739-272.986  1.00 28.07           C  
ATOM   3493  N   SER B 117      32.333  53.890-273.577  1.00 28.07           N  
ATOM   3494  CA  SER B 117      31.362  52.928-273.074  1.00 28.07           C  
ATOM   3495  C   SER B 117      30.655  53.397-271.808  1.00 28.07           C  
ATOM   3496  O   SER B 117      31.276  53.960-270.904  1.00 28.07           O  
ATOM   3497  CB  SER B 117      32.043  51.587-272.815  1.00 28.07           C  
ATOM   3498  OG  SER B 117      31.103  50.606-272.431  1.00 28.07           O  
ATOM   3499  N   LEU B 118      29.349  53.152-271.757  1.00 28.07           N  
ATOM   3500  CA  LEU B 118      28.507  53.529-270.622  1.00 28.07           C  
ATOM   3501  C   LEU B 118      27.937  52.280-269.952  1.00 28.07           C  
ATOM   3502  O   LEU B 118      27.150  52.373-269.011  1.00 28.07           O  
ATOM   3503  CB  LEU B 118      27.341  54.406-271.097  1.00 28.07           C  
ATOM   3504  CG  LEU B 118      27.600  55.850-271.529  1.00 28.07           C  
ATOM   3505  CD1 LEU B 118      28.732  55.938-272.552  1.00 28.07           C  
ATOM   3506  CD2 LEU B 118      26.302  56.413-272.089  1.00 28.07           C  
ATOM   3507  N   ILE B 119      28.342  51.115-270.452  1.00 28.07           N  
ATOM   3508  CA  ILE B 119      27.861  49.834-269.942  1.00 28.07           C  
ATOM   3509  C   ILE B 119      28.457  49.443-268.587  1.00 28.07           C  
ATOM   3510  O   ILE B 119      29.673  49.419-268.413  1.00 28.07           O  
ATOM   3511  CB  ILE B 119      28.140  48.725-270.972  1.00 28.07           C  
ATOM   3512  CG1 ILE B 119      27.545  49.134-272.324  1.00 28.07           C  
ATOM   3513  CG2 ILE B 119      27.517  47.421-270.513  1.00 28.07           C  
ATOM   3514  CD1 ILE B 119      28.307  48.634-273.526  1.00 28.07           C  
ATOM   3515  N   LYS B 120      27.583  49.127-267.634  1.00 28.07           N  
ATOM   3516  CA  LYS B 120      28.014  48.756-266.291  1.00 28.07           C  
ATOM   3517  C   LYS B 120      27.976  47.259-266.021  1.00 28.07           C  
ATOM   3518  O   LYS B 120      26.910  46.647-265.946  1.00 28.07           O  
ATOM   3519  CB  LYS B 120      27.178  49.517-265.258  1.00 28.07           C  
ATOM   3520  CG  LYS B 120      27.316  51.023-265.428  1.00 28.07           C  
ATOM   3521  CD  LYS B 120      26.593  51.839-264.383  1.00 28.07           C  
ATOM   3522  CE  LYS B 120      26.847  53.322-264.630  1.00 28.07           C  
ATOM   3523  NZ  LYS B 120      26.128  54.236-263.697  1.00 28.07           N  
ATOM   3524  N   GLY B 121      29.164  46.683-265.872  1.00 28.07           N  
ATOM   3525  CA  GLY B 121      29.296  45.264-265.617  1.00 28.07           C  
ATOM   3526  C   GLY B 121      30.742  44.856-265.814  1.00 28.07           C  
ATOM   3527  O   GLY B 121      31.606  45.695-266.069  1.00 28.07           O  
ATOM   3528  N   VAL B 122      31.024  43.570-265.689  1.00 28.07           N  
ATOM   3529  CA  VAL B 122      32.389  43.107-265.866  1.00 28.07           C  
ATOM   3530  C   VAL B 122      32.438  41.811-266.633  1.00 28.07           C  
ATOM   3531  O   VAL B 122      31.489  41.024-266.628  1.00 28.07           O  
ATOM   3532  CB  VAL B 122      33.120  42.858-264.515  1.00 28.07           C  
ATOM   3533  CG1 VAL B 122      33.279  44.164-263.757  1.00 28.07           C  
ATOM   3534  CG2 VAL B 122      32.362  41.815-263.687  1.00 28.07           C  
ATOM   3535  N   ASP B 123      33.561  41.606-267.304  1.00 28.07           N  
ATOM   3536  CA  ASP B 123      33.766  40.392-268.048  1.00 28.07           C  
ATOM   3537  C   ASP B 123      34.981  39.692-267.492  1.00 28.07           C  
ATOM   3538  O   ASP B 123      35.778  40.258-266.734  1.00 28.07           O  
ATOM   3539  CB  ASP B 123      33.919  40.673-269.542  1.00 28.07           C  
ATOM   3540  CG  ASP B 123      32.577  40.870-270.226  1.00 28.07           C  
ATOM   3541  OD1 ASP B 123      31.697  39.989-270.070  1.00 28.07           O  
ATOM   3542  OD2 ASP B 123      32.402  41.899-270.922  1.00 28.07           O  
ATOM   3543  N   GLU B 124      35.117  38.442-267.877  1.00 28.07           N  
ATOM   3544  CA  GLU B 124      36.198  37.635-267.382  1.00 28.07           C  
ATOM   3545  C   GLU B 124      37.132  37.183-268.491  1.00 28.07           C  
ATOM   3546  O   GLU B 124      36.698  36.880-269.607  1.00 28.07           O  
ATOM   3547  CB  GLU B 124      35.569  36.462-266.653  1.00 28.07           C  
ATOM   3548  CG  GLU B 124      36.436  35.261-266.501  1.00 28.07           C  
ATOM   3549  CD  GLU B 124      35.801  34.262-265.567  1.00 28.07           C  
ATOM   3550  OE1 GLU B 124      34.754  33.678-265.937  1.00 28.07           O  
ATOM   3551  OE2 GLU B 124      36.343  34.086-264.460  1.00 28.07           O  
ATOM   3552  N   GLY B 125      38.422  37.167-268.180  1.00 28.07           N  
ATOM   3553  CA  GLY B 125      39.412  36.740-269.149  1.00 28.07           C  
ATOM   3554  C   GLY B 125      40.131  35.510-268.622  1.00 28.07           C  
ATOM   3555  O   GLY B 125      40.259  35.347-267.398  1.00 28.07           O  
ATOM   3556  N   PRO B 126      40.606  34.618-269.512  1.00 28.07           N  
ATOM   3557  CA  PRO B 126      41.318  33.400-269.100  1.00 28.07           C  
ATOM   3558  C   PRO B 126      42.370  33.729-268.044  1.00 28.07           C  
ATOM   3559  O   PRO B 126      42.878  32.838-267.346  1.00 28.07           O  
ATOM   3560  CB  PRO B 126      41.940  32.911-270.403  1.00 28.07           C  
ATOM   3561  CG  PRO B 126      40.895  33.301-271.427  1.00 28.07           C  
ATOM   3562  CD  PRO B 126      40.514  34.708-270.984  1.00 28.07           C  
ATOM   3563  N   ASN B 127      42.677  35.022-267.930  1.00 28.07           N  
ATOM   3564  CA  ASN B 127      43.659  35.505-266.969  1.00 28.07           C  
ATOM   3565  C   ASN B 127      43.166  36.747-266.196  1.00 28.07           C  
ATOM   3566  O   ASN B 127      43.558  37.893-266.502  1.00 28.07           O  
ATOM   3567  CB  ASN B 127      44.968  35.836-267.691  1.00 28.07           C  
ATOM   3568  CG  ASN B 127      46.104  36.090-266.727  1.00 28.07           C  
ATOM   3569  OD1 ASN B 127      45.986  36.923-265.820  1.00 28.07           O  
ATOM   3570  ND2 ASN B 127      47.217  35.371-266.909  1.00 28.07           N  
ATOM   3571  N   GLY B 128      42.310  36.518-265.199  1.00 28.07           N  
ATOM   3572  CA  GLY B 128      41.791  37.614-264.394  1.00 28.07           C  
ATOM   3573  C   GLY B 128      40.524  38.281-264.918  1.00 28.07           C  
ATOM   3574  O   GLY B 128      39.843  37.770-265.814  1.00 28.07           O  
ATOM   3575  N   LEU B 129      40.207  39.440-264.353  1.00 28.07           N  
ATOM   3576  CA  LEU B 129      39.026  40.196-264.749  1.00 28.07           C  
ATOM   3577  C   LEU B 129      39.244  40.878-266.097  1.00 28.07           C  
ATOM   3578  O   LEU B 129      40.368  41.248-266.454  1.00 28.07           O  
ATOM   3579  CB  LEU B 129      38.711  41.236-263.667  1.00 28.07           C  
ATOM   3580  CG  LEU B 129      37.578  42.242-263.857  1.00 28.07           C  
ATOM   3581  CD1 LEU B 129      37.059  42.690-262.511  1.00 28.07           C  
ATOM   3582  CD2 LEU B 129      38.083  43.424-264.640  1.00 28.07           C  
ATOM   3583  N   LYS B 130      38.169  41.040-266.855  1.00 28.07           N  
ATOM   3584  CA  LYS B 130      38.289  41.694-268.145  1.00 28.07           C  
ATOM   3585  C   LYS B 130      37.194  42.739-268.313  1.00 28.07           C  
ATOM   3586  O   LYS B 130      36.008  42.421-268.364  1.00 28.07           O  
ATOM   3587  CB  LYS B 130      38.238  40.660-269.270  1.00 28.07           C  
ATOM   3588  CG  LYS B 130      38.968  41.115-270.521  1.00 28.07           C  
ATOM   3589  CD  LYS B 130      39.280  39.954-271.463  1.00 28.07           C  
ATOM   3590  CE  LYS B 130      40.047  40.441-272.710  1.00 28.07           C  
ATOM   3591  NZ  LYS B 130      41.330  41.177-272.398  1.00 28.07           N  
ATOM   3592  N   LEU B 131      37.611  43.997-268.383  1.00 28.07           N  
ATOM   3593  CA  LEU B 131      36.683  45.109-268.531  1.00 28.07           C  
ATOM   3594  C   LEU B 131      35.965  45.109-269.886  1.00 28.07           C  
ATOM   3595  O   LEU B 131      36.567  44.814-270.927  1.00 28.07           O  
ATOM   3596  CB  LEU B 131      37.442  46.423-268.342  1.00 28.07           C  
ATOM   3597  CG  LEU B 131      38.292  46.506-267.069  1.00 28.07           C  
ATOM   3598  CD1 LEU B 131      38.953  47.874-266.987  1.00 28.07           C  
ATOM   3599  CD2 LEU B 131      37.419  46.269-265.848  1.00 28.07           C  
ATOM   3600  N   ILE B 132      34.675  45.434-269.870  1.00 28.07           N  
ATOM   3601  CA  ILE B 132      33.884  45.483-271.096  1.00 28.07           C  
ATOM   3602  C   ILE B 132      34.539  46.427-272.104  1.00 28.07           C  
ATOM   3603  O   ILE B 132      34.614  46.124-273.293  1.00 28.07           O  
ATOM   3604  CB  ILE B 132      32.462  45.987-270.815  1.00 28.07           C  
ATOM   3605  CG1 ILE B 132      31.736  45.014-269.884  1.00 28.07           C  
ATOM   3606  CG2 ILE B 132      31.705  46.169-272.122  1.00 28.07           C  
ATOM   3607  CD1 ILE B 132      30.411  45.560-269.345  1.00 28.07           C  
ATOM   3608  N   SER B 133      35.020  47.568-271.617  1.00 28.07           N  
ATOM   3609  CA  SER B 133      35.660  48.553-272.481  1.00 28.07           C  
ATOM   3610  C   SER B 133      36.860  47.951-273.195  1.00 28.07           C  
ATOM   3611  O   SER B 133      37.104  48.261-274.354  1.00 28.07           O  
ATOM   3612  CB  SER B 133      36.107  49.771-271.678  1.00 28.07           C  
ATOM   3613  OG  SER B 133      37.252  49.461-270.907  1.00 28.07           O  
ATOM   3614  N   GLU B 134      37.617  47.105-272.500  1.00 28.07           N  
ATOM   3615  CA  GLU B 134      38.775  46.446-273.100  1.00 28.07           C  
ATOM   3616  C   GLU B 134      38.308  45.538-274.223  1.00 28.07           C  
ATOM   3617  O   GLU B 134      38.781  45.637-275.353  1.00 28.07           O  
ATOM   3618  CB  GLU B 134      39.519  45.592-272.067  1.00 28.07           C  
ATOM   3619  CG  GLU B 134      40.627  46.318-271.326  1.00 28.07           C  
ATOM   3620  CD  GLU B 134      41.114  45.553-270.097  1.00 28.07           C  
ATOM   3621  OE1 GLU B 134      42.124  45.982-269.499  1.00 28.07           O  
ATOM   3622  OE2 GLU B 134      40.483  44.533-269.722  1.00 28.07           O  
ATOM   3623  N   VAL B 135      37.378  44.648-273.895  1.00 28.07           N  
ATOM   3624  CA  VAL B 135      36.837  43.700-274.861  1.00 28.07           C  
ATOM   3625  C   VAL B 135      36.341  44.406-276.118  1.00 28.07           C  
ATOM   3626  O   VAL B 135      36.605  43.957-277.236  1.00 28.07           O  
ATOM   3627  CB  VAL B 135      35.679  42.892-274.244  1.00 28.07           C  
ATOM   3628  CG1 VAL B 135      35.207  41.832-275.211  1.00 28.07           C  
ATOM   3629  CG2 VAL B 135      36.131  42.267-272.934  1.00 28.07           C  
ATOM   3630  N   ILE B 136      35.627  45.512-275.942  1.00 28.07           N  
ATOM   3631  CA  ILE B 136      35.114  46.253-277.086  1.00 28.07           C  
ATOM   3632  C   ILE B 136      36.271  46.874-277.887  1.00 28.07           C  
ATOM   3633  O   ILE B 136      36.326  46.750-279.117  1.00 28.07           O  
ATOM   3634  CB  ILE B 136      34.140  47.374-276.641  1.00 28.07           C  
ATOM   3635  CG1 ILE B 136      32.908  46.759-275.963  1.00 28.07           C  
ATOM   3636  CG2 ILE B 136      33.733  48.222-277.850  1.00 28.07           C  
ATOM   3637  CD1 ILE B 136      31.877  47.771-275.480  1.00 28.07           C  
ATOM   3638  N   GLY B 137      37.187  47.536-277.182  1.00 28.07           N  
ATOM   3639  CA  GLY B 137      38.321  48.166-277.832  1.00 28.07           C  
ATOM   3640  C   GLY B 137      39.237  47.188-278.554  1.00 28.07           C  
ATOM   3641  O   GLY B 137      39.878  47.546-279.542  1.00 28.07           O  
ATOM   3642  N   GLU B 138      39.300  45.955-278.056  1.00 28.07           N  
ATOM   3643  CA  GLU B 138      40.137  44.912-278.644  1.00 28.07           C  
ATOM   3644  C   GLU B 138      39.519  44.336-279.909  1.00 28.07           C  
ATOM   3645  O   GLU B 138      40.177  44.215-280.943  1.00 28.07           O  
ATOM   3646  CB  GLU B 138      40.363  43.789-277.626  1.00 28.07           C  
ATOM   3647  CG  GLU B 138      41.509  44.061-276.660  1.00 28.07           C  
ATOM   3648  CD  GLU B 138      41.389  43.276-275.358  1.00 28.07           C  
ATOM   3649  OE1 GLU B 138      41.175  42.036-275.413  1.00 28.07           O  
ATOM   3650  OE2 GLU B 138      41.511  43.911-274.278  1.00 28.07           O  
ATOM   3651  N   ARG B 139      38.251  43.968-279.817  1.00 28.07           N  
ATOM   3652  CA  ARG B 139      37.537  43.415-280.951  1.00 28.07           C  
ATOM   3653  C   ARG B 139      37.385  44.415-282.090  1.00 28.07           C  
ATOM   3654  O   ARG B 139      37.578  44.072-283.253  1.00 28.07           O  
ATOM   3655  CB  ARG B 139      36.163  42.944-280.501  1.00 28.07           C  
ATOM   3656  CG  ARG B 139      36.163  41.528-279.993  1.00 28.07           C  
ATOM   3657  CD  ARG B 139      35.560  40.604-281.034  1.00 28.07           C  
ATOM   3658  NE  ARG B 139      34.211  40.192-280.655  1.00 28.07           N  
ATOM   3659  CZ  ARG B 139      33.496  39.283-281.312  1.00 28.07           C  
ATOM   3660  NH1 ARG B 139      34.000  38.692-282.397  1.00 28.07           N  
ATOM   3661  NH2 ARG B 139      32.290  38.943-280.867  1.00 28.07           N  
ATOM   3662  N   LEU B 140      37.039  45.652-281.755  1.00 28.07           N  
ATOM   3663  CA  LEU B 140      36.844  46.682-282.766  1.00 28.07           C  
ATOM   3664  C   LEU B 140      38.122  47.458-283.047  1.00 28.07           C  
ATOM   3665  O   LEU B 140      38.167  48.291-283.951  1.00 28.07           O  
ATOM   3666  CB  LEU B 140      35.743  47.650-282.323  1.00 28.07           C  
ATOM   3667  CG  LEU B 140      34.366  47.051-282.018  1.00 28.07           C  
ATOM   3668  CD1 LEU B 140      33.393  48.177-281.645  1.00 28.07           C  
ATOM   3669  CD2 LEU B 140      33.855  46.290-283.234  1.00 28.07           C  
ATOM   3670  N   GLY B 141      39.157  47.193-282.261  1.00 28.07           N  
ATOM   3671  CA  GLY B 141      40.417  47.881-282.460  1.00 28.07           C  
ATOM   3672  C   GLY B 141      40.375  49.401-282.415  1.00 28.07           C  
ATOM   3673  O   GLY B 141      41.016  50.052-283.245  1.00 28.07           O  
ATOM   3674  N   ILE B 142      39.630  49.978-281.471  1.00 28.07           N  
ATOM   3675  CA  ILE B 142      39.573  51.438-281.359  1.00 28.07           C  
ATOM   3676  C   ILE B 142      39.819  51.935-279.927  1.00 28.07           C  
ATOM   3677  O   ILE B 142      39.525  51.240-278.953  1.00 28.07           O  
ATOM   3678  CB  ILE B 142      38.213  52.025-281.865  1.00 28.07           C  
ATOM   3679  CG1 ILE B 142      37.090  51.745-280.865  1.00 28.07           C  
ATOM   3680  CG2 ILE B 142      37.857  51.443-283.209  1.00 28.07           C  
ATOM   3681  CD1 ILE B 142      36.784  50.289-280.656  1.00 28.07           C  
ATOM   3682  N   PRO B 143      40.389  53.142-279.792  1.00 28.07           N  
ATOM   3683  CA  PRO B 143      40.691  53.773-278.501  1.00 28.07           C  
ATOM   3684  C   PRO B 143      39.406  53.885-277.682  1.00 28.07           C  
ATOM   3685  O   PRO B 143      38.385  54.359-278.185  1.00 28.07           O  
ATOM   3686  CB  PRO B 143      41.235  55.142-278.907  1.00 28.07           C  
ATOM   3687  CG  PRO B 143      41.870  54.870-280.231  1.00 28.07           C  
ATOM   3688  CD  PRO B 143      40.859  53.979-280.908  1.00 28.07           C  
ATOM   3689  N   MET B 144      39.454  53.465-276.424  1.00 28.07           N  
ATOM   3690  CA  MET B 144      38.258  53.498-275.595  1.00 28.07           C  
ATOM   3691  C   MET B 144      38.267  54.392-274.362  1.00 28.07           C  
ATOM   3692  O   MET B 144      39.293  54.583-273.703  1.00 28.07           O  
ATOM   3693  CB  MET B 144      37.899  52.074-275.172  1.00 28.07           C  
ATOM   3694  CG  MET B 144      37.293  51.231-276.280  1.00 28.07           C  
ATOM   3695  SD  MET B 144      35.544  51.608-276.534  1.00 28.07           S  
ATOM   3696  CE  MET B 144      35.526  52.052-278.165  1.00 28.07           C  
ATOM   3697  N   SER B 145      37.091  54.938-274.072  1.00 28.07           N  
ATOM   3698  CA  SER B 145      36.863  55.791-272.911  1.00 28.07           C  
ATOM   3699  C   SER B 145      35.576  55.283-272.271  1.00 28.07           C  
ATOM   3700  O   SER B 145      34.871  54.446-272.850  1.00 28.07           O  
ATOM   3701  CB  SER B 145      36.698  57.258-273.325  1.00 28.07           C  
ATOM   3702  OG  SER B 145      37.955  57.875-273.548  1.00 28.07           O  
ATOM   3703  N   VAL B 146      35.279  55.769-271.072  1.00 28.07           N  
ATOM   3704  CA  VAL B 146      34.064  55.356-270.381  1.00 28.07           C  
ATOM   3705  C   VAL B 146      33.398  56.532-269.686  1.00 28.07           C  
ATOM   3706  O   VAL B 146      34.035  57.549-269.394  1.00 28.07           O  
ATOM   3707  CB  VAL B 146      34.341  54.249-269.324  1.00 28.07           C  
ATOM   3708  CG1 VAL B 146      34.779  52.965-270.012  1.00 28.07           C  
ATOM   3709  CG2 VAL B 146      35.393  54.723-268.329  1.00 28.07           C  
ATOM   3710  N   LEU B 147      32.102  56.389-269.438  1.00 28.07           N  
ATOM   3711  CA  LEU B 147      31.330  57.415-268.759  1.00 28.07           C  
ATOM   3712  C   LEU B 147      30.585  56.688-267.648  1.00 28.07           C  
ATOM   3713  O   LEU B 147      29.803  55.774-267.907  1.00 28.07           O  
ATOM   3714  CB  LEU B 147      30.359  58.085-269.734  1.00 28.07           C  
ATOM   3715  CG  LEU B 147      29.549  59.267-269.192  1.00 28.07           C  
ATOM   3716  CD1 LEU B 147      29.202  60.192-270.347  1.00 28.07           C  
ATOM   3717  CD2 LEU B 147      28.296  58.777-268.474  1.00 28.07           C  
ATOM   3718  N   MET B 148      30.849  57.095-266.411  1.00 28.07           N  
ATOM   3719  CA  MET B 148      30.249  56.458-265.249  1.00 28.07           C  
ATOM   3720  C   MET B 148      29.908  57.460-264.148  1.00 28.07           C  
ATOM   3721  O   MET B 148      30.764  58.247-263.726  1.00 28.07           O  
ATOM   3722  CB  MET B 148      31.224  55.414-264.685  1.00 28.07           C  
ATOM   3723  CG  MET B 148      31.651  54.307-265.648  1.00 28.07           C  
ATOM   3724  SD  MET B 148      30.355  53.100-266.010  1.00 28.07           S  
ATOM   3725  CE  MET B 148      30.661  52.724-267.731  1.00 28.07           C  
ATOM   3726  N   GLY B 149      28.667  57.420-263.670  1.00 28.07           N  
ATOM   3727  CA  GLY B 149      28.272  58.328-262.608  1.00 28.07           C  
ATOM   3728  C   GLY B 149      26.854  58.134-262.114  1.00 28.07           C  
ATOM   3729  O   GLY B 149      26.103  57.354-262.682  1.00 28.07           O  
ATOM   3730  N   ALA B 150      26.493  58.842-261.046  1.00 28.07           N  
ATOM   3731  CA  ALA B 150      25.147  58.771-260.472  1.00 28.07           C  
ATOM   3732  C   ALA B 150      24.207  59.413-261.490  1.00 28.07           C  
ATOM   3733  O   ALA B 150      23.920  60.612-261.422  1.00 28.07           O  
ATOM   3734  CB  ALA B 150      25.105  59.535-259.156  1.00 28.07           C  
ATOM   3735  N   ASN B 151      23.737  58.605-262.438  1.00 28.07           N  
ATOM   3736  CA  ASN B 151      22.884  59.101-263.506  1.00 28.07           C  
ATOM   3737  C   ASN B 151      21.628  58.294-263.803  1.00 28.07           C  
ATOM   3738  O   ASN B 151      21.445  57.848-264.934  1.00 28.07           O  
ATOM   3739  CB  ASN B 151      23.689  59.204-264.805  1.00 28.07           C  
ATOM   3740  CG  ASN B 151      25.054  59.836-264.608  1.00 28.07           C  
ATOM   3741  OD1 ASN B 151      25.202  60.827-263.889  1.00 28.07           O  
ATOM   3742  ND2 ASN B 151      26.058  59.277-265.268  1.00 28.07           N  
ATOM   3743  N   ILE B 152      20.767  58.103-262.810  1.00 28.07           N  
ATOM   3744  CA  ILE B 152      19.525  57.381-263.044  1.00 28.07           C  
ATOM   3745  C   ILE B 152      18.837  58.136-264.181  1.00 28.07           C  
ATOM   3746  O   ILE B 152      18.520  59.326-264.053  1.00 28.07           O  
ATOM   3747  CB  ILE B 152      18.651  57.383-261.787  1.00 28.07           C  
ATOM   3748  CG1 ILE B 152      19.373  56.620-260.673  1.00 28.07           C  
ATOM   3749  CG2 ILE B 152      17.292  56.761-262.081  1.00 28.07           C  
ATOM   3750  CD1 ILE B 152      18.559  56.454-259.415  1.00 28.07           C  
ATOM   3751  N   ALA B 153      18.632  57.437-265.294  1.00 28.07           N  
ATOM   3752  CA  ALA B 153      18.048  58.019-266.501  1.00 28.07           C  
ATOM   3753  C   ALA B 153      16.881  58.992-266.331  1.00 28.07           C  
ATOM   3754  O   ALA B 153      16.974  60.141-266.770  1.00 28.07           O  
ATOM   3755  CB  ALA B 153      17.669  56.906-267.480  1.00 28.07           C  
ATOM   3756  N   SER B 154      15.794  58.546-265.706  1.00 28.07           N  
ATOM   3757  CA  SER B 154      14.624  59.400-265.526  1.00 28.07           C  
ATOM   3758  C   SER B 154      14.972  60.781-264.984  1.00 28.07           C  
ATOM   3759  O   SER B 154      14.396  61.781-265.412  1.00 28.07           O  
ATOM   3760  CB  SER B 154      13.604  58.740-264.600  1.00 28.07           C  
ATOM   3761  OG  SER B 154      14.105  58.639-263.284  1.00 28.07           O  
ATOM   3762  N   GLU B 155      15.910  60.845-264.044  1.00 28.07           N  
ATOM   3763  CA  GLU B 155      16.285  62.132-263.487  1.00 28.07           C  
ATOM   3764  C   GLU B 155      17.103  62.932-264.501  1.00 28.07           C  
ATOM   3765  O   GLU B 155      16.954  64.150-264.615  1.00 28.07           O  
ATOM   3766  CB  GLU B 155      17.048  61.949-262.170  1.00 28.07           C  
ATOM   3767  CG  GLU B 155      16.274  61.130-261.144  1.00 28.07           C  
ATOM   3768  CD  GLU B 155      16.673  61.416-259.704  1.00 28.07           C  
ATOM   3769  OE1 GLU B 155      17.838  61.767-259.451  1.00 28.07           O  
ATOM   3770  OE2 GLU B 155      15.816  61.271-258.812  1.00 28.07           O  
ATOM   3771  N   VAL B 156      17.944  62.245-265.261  1.00 28.07           N  
ATOM   3772  CA  VAL B 156      18.761  62.913-266.266  1.00 28.07           C  
ATOM   3773  C   VAL B 156      17.877  63.518-267.356  1.00 28.07           C  
ATOM   3774  O   VAL B 156      18.059  64.672-267.746  1.00 28.07           O  
ATOM   3775  CB  VAL B 156      19.784  61.930-266.902  1.00 28.07           C  
ATOM   3776  CG1 VAL B 156      20.534  62.606-268.038  1.00 28.07           C  
ATOM   3777  CG2 VAL B 156      20.764  61.449-265.840  1.00 28.07           C  
ATOM   3778  N   ALA B 157      16.914  62.738-267.835  1.00 28.07           N  
ATOM   3779  CA  ALA B 157      15.996  63.199-268.872  1.00 28.07           C  
ATOM   3780  C   ALA B 157      15.128  64.367-268.393  1.00 28.07           C  
ATOM   3781  O   ALA B 157      14.581  65.116-269.204  1.00 28.07           O  
ATOM   3782  CB  ALA B 157      15.120  62.047-269.341  1.00 28.07           C  
ATOM   3783  N   ASP B 158      14.987  64.514-267.080  1.00 28.07           N  
ATOM   3784  CA  ASP B 158      14.209  65.621-266.536  1.00 28.07           C  
ATOM   3785  C   ASP B 158      15.111  66.840-266.323  1.00 28.07           C  
ATOM   3786  O   ASP B 158      14.687  67.858-265.777  1.00 28.07           O  
ATOM   3787  CB  ASP B 158      13.535  65.218-265.219  1.00 28.07           C  
ATOM   3788  CG  ASP B 158      12.257  64.438-265.441  1.00 28.07           C  
ATOM   3789  OD1 ASP B 158      11.676  64.563-266.531  1.00 28.07           O  
ATOM   3790  OD2 ASP B 158      11.817  63.713-264.532  1.00 28.07           O  
ATOM   3791  N   GLU B 159      16.355  66.718-266.783  1.00 28.07           N  
ATOM   3792  CA  GLU B 159      17.353  67.766-266.668  1.00 28.07           C  
ATOM   3793  C   GLU B 159      17.613  68.199-265.229  1.00 28.07           C  
ATOM   3794  O   GLU B 159      17.906  69.365-264.968  1.00 28.07           O  
ATOM   3795  CB  GLU B 159      16.943  68.971-267.507  1.00 28.07           C  
ATOM   3796  CG  GLU B 159      16.971  68.718-269.001  1.00 28.07           C  
ATOM   3797  CD  GLU B 159      16.489  69.918-269.788  1.00 28.07           C  
ATOM   3798  OE1 GLU B 159      16.948  71.037-269.481  1.00 28.07           O  
ATOM   3799  OE2 GLU B 159      15.659  69.749-270.712  1.00 28.07           O  
ATOM   3800  N   LYS B 160      17.507  67.266-264.291  1.00 28.07           N  
ATOM   3801  CA  LYS B 160      17.765  67.595-262.896  1.00 28.07           C  
ATOM   3802  C   LYS B 160      19.267  67.562-262.662  1.00 28.07           C  
ATOM   3803  O   LYS B 160      19.944  66.615-263.052  1.00 28.07           O  
ATOM   3804  CB  LYS B 160      17.051  66.609-261.969  1.00 28.07           C  
ATOM   3805  CG  LYS B 160      15.539  66.771-261.981  1.00 28.07           C  
ATOM   3806  CD  LYS B 160      14.864  65.776-261.058  1.00 28.07           C  
ATOM   3807  CE  LYS B 160      13.360  66.011-260.994  1.00 28.07           C  
ATOM   3808  NZ  LYS B 160      12.696  65.000-260.130  1.00 28.07           N  
ATOM   3809  N   PHE B 161      19.787  68.603-262.025  1.00 28.07           N  
ATOM   3810  CA  PHE B 161      21.220  68.689-261.785  1.00 28.07           C  
ATOM   3811  C   PHE B 161      21.884  67.419-261.283  1.00 28.07           C  
ATOM   3812  O   PHE B 161      21.408  66.768-260.355  1.00 28.07           O  
ATOM   3813  CB  PHE B 161      21.567  69.806-260.801  1.00 28.07           C  
ATOM   3814  CG  PHE B 161      23.037  69.905-260.533  1.00 28.07           C  
ATOM   3815  CD1 PHE B 161      23.890  70.478-261.472  1.00 28.07           C  
ATOM   3816  CD2 PHE B 161      23.590  69.328-259.396  1.00 28.07           C  
ATOM   3817  CE1 PHE B 161      25.272  70.470-261.286  1.00 28.07           C  
ATOM   3818  CE2 PHE B 161      24.967  69.314-259.203  1.00 28.07           C  
ATOM   3819  CZ  PHE B 161      25.808  69.884-260.150  1.00 28.07           C  
ATOM   3820  N   CYS B 162      23.008  67.090-261.905  1.00 28.07           N  
ATOM   3821  CA  CYS B 162      23.786  65.928-261.515  1.00 28.07           C  
ATOM   3822  C   CYS B 162      25.143  65.963-262.206  1.00 28.07           C  
ATOM   3823  O   CYS B 162      25.445  66.893-262.957  1.00 28.07           O  
ATOM   3824  CB  CYS B 162      23.046  64.631-261.853  1.00 28.07           C  
ATOM   3825  SG  CYS B 162      22.807  64.305-263.605  1.00 28.07           S  
ATOM   3826  N   GLU B 163      25.957  64.948-261.944  1.00 28.07           N  
ATOM   3827  CA  GLU B 163      27.288  64.876-262.522  1.00 28.07           C  
ATOM   3828  C   GLU B 163      27.638  63.455-262.933  1.00 28.07           C  
ATOM   3829  O   GLU B 163      26.919  62.504-262.614  1.00 28.07           O  
ATOM   3830  CB  GLU B 163      28.309  65.402-261.505  1.00 28.07           C  
ATOM   3831  CG  GLU B 163      27.869  65.188-260.075  1.00 28.07           C  
ATOM   3832  CD  GLU B 163      28.906  65.570-259.041  1.00 28.07           C  
ATOM   3833  OE1 GLU B 163      29.343  66.736-259.011  1.00 28.07           O  
ATOM   3834  OE2 GLU B 163      29.275  64.694-258.237  1.00 28.07           O  
ATOM   3835  N   THR B 164      28.740  63.322-263.658  1.00 28.07           N  
ATOM   3836  CA  THR B 164      29.210  62.018-264.100  1.00 28.07           C  
ATOM   3837  C   THR B 164      30.722  62.060-264.291  1.00 28.07           C  
ATOM   3838  O   THR B 164      31.330  63.132-264.291  1.00 28.07           O  
ATOM   3839  CB  THR B 164      28.545  61.579-265.425  1.00 28.07           C  
ATOM   3840  OG1 THR B 164      28.707  60.168-265.581  1.00 28.07           O  
ATOM   3841  CG2 THR B 164      29.189  62.276-266.619  1.00 28.07           C  
ATOM   3842  N   THR B 165      31.329  60.892-264.448  1.00 28.07           N  
ATOM   3843  CA  THR B 165      32.767  60.829-264.633  1.00 28.07           C  
ATOM   3844  C   THR B 165      33.156  60.168-265.949  1.00 28.07           C  
ATOM   3845  O   THR B 165      32.676  59.083-266.291  1.00 28.07           O  
ATOM   3846  CB  THR B 165      33.458  60.054-263.484  1.00 28.07           C  
ATOM   3847  OG1 THR B 165      33.112  60.646-262.224  1.00 28.07           O  
ATOM   3848  CG2 THR B 165      34.976  60.084-263.665  1.00 28.07           C  
ATOM   3849  N   ILE B 166      34.022  60.846-266.689  1.00 28.07           N  
ATOM   3850  CA  ILE B 166      34.510  60.315-267.942  1.00 28.07           C  
ATOM   3851  C   ILE B 166      35.953  59.886-267.735  1.00 28.07           C  
ATOM   3852  O   ILE B 166      36.789  60.672-267.281  1.00 28.07           O  
ATOM   3853  CB  ILE B 166      34.436  61.359-269.082  1.00 28.07           C  
ATOM   3854  CG1 ILE B 166      33.004  61.447-269.602  1.00 28.07           C  
ATOM   3855  CG2 ILE B 166      35.397  60.986-270.213  1.00 28.07           C  
ATOM   3856  CD1 ILE B 166      32.840  62.405-270.755  1.00 28.07           C  
ATOM   3857  N   GLY B 167      36.216  58.620-268.046  1.00 28.07           N  
ATOM   3858  CA  GLY B 167      37.554  58.071-267.934  1.00 28.07           C  
ATOM   3859  C   GLY B 167      38.180  58.002-269.316  1.00 28.07           C  
ATOM   3860  O   GLY B 167      37.741  57.230-270.172  1.00 28.07           O  
ATOM   3861  N   CYS B 168      39.207  58.813-269.537  1.00 28.07           N  
ATOM   3862  CA  CYS B 168      39.896  58.858-270.819  1.00 28.07           C  
ATOM   3863  C   CYS B 168      41.363  59.219-270.593  1.00 28.07           C  
ATOM   3864  O   CYS B 168      41.669  60.216-269.941  1.00 28.07           O  
ATOM   3865  CB  CYS B 168      39.228  59.906-271.718  1.00 28.07           C  
ATOM   3866  SG  CYS B 168      40.021  60.196-273.314  1.00 28.07           S  
ATOM   3867  N   LYS B 169      42.264  58.412-271.139  1.00 28.07           N  
ATOM   3868  CA  LYS B 169      43.700  58.648-270.993  1.00 28.07           C  
ATOM   3869  C   LYS B 169      44.176  59.848-271.809  1.00 28.07           C  
ATOM   3870  O   LYS B 169      44.995  60.645-271.347  1.00 28.07           O  
ATOM   3871  CB  LYS B 169      44.478  57.405-271.425  1.00 28.07           C  
ATOM   3872  CG  LYS B 169      44.174  56.184-270.579  1.00 28.07           C  
ATOM   3873  CD  LYS B 169      44.529  54.909-271.323  1.00 28.07           C  
ATOM   3874  CE  LYS B 169      43.955  53.674-270.629  1.00 28.07           C  
ATOM   3875  NZ  LYS B 169      43.999  52.496-271.552  1.00 28.07           N  
ATOM   3876  N   ASP B 170      43.659  59.982-273.021  1.00 28.07           N  
ATOM   3877  CA  ASP B 170      44.057  61.076-273.892  1.00 28.07           C  
ATOM   3878  C   ASP B 170      43.301  62.368-273.573  1.00 28.07           C  
ATOM   3879  O   ASP B 170      42.094  62.471-273.812  1.00 28.07           O  
ATOM   3880  CB  ASP B 170      43.826  60.677-275.346  1.00 28.07           C  
ATOM   3881  CG  ASP B 170      44.408  61.676-276.314  1.00 28.07           C  
ATOM   3882  OD1 ASP B 170      45.636  61.920-276.240  1.00 28.07           O  
ATOM   3883  OD2 ASP B 170      43.643  62.218-277.141  1.00 28.07           O  
ATOM   3884  N   PRO B 171      44.011  63.380-273.046  1.00 28.07           N  
ATOM   3885  CA  PRO B 171      43.440  64.682-272.677  1.00 28.07           C  
ATOM   3886  C   PRO B 171      42.600  65.297-273.794  1.00 28.07           C  
ATOM   3887  O   PRO B 171      41.438  65.655-273.591  1.00 28.07           O  
ATOM   3888  CB  PRO B 171      44.676  65.526-272.359  1.00 28.07           C  
ATOM   3889  CG  PRO B 171      45.674  64.514-271.895  1.00 28.07           C  
ATOM   3890  CD  PRO B 171      45.476  63.391-272.885  1.00 28.07           C  
ATOM   3891  N   ALA B 172      43.202  65.420-274.973  1.00 28.07           N  
ATOM   3892  CA  ALA B 172      42.515  65.987-276.124  1.00 28.07           C  
ATOM   3893  C   ALA B 172      41.174  65.282-276.327  1.00 28.07           C  
ATOM   3894  O   ALA B 172      40.148  65.939-276.527  1.00 28.07           O  
ATOM   3895  CB  ALA B 172      43.388  65.861-277.378  1.00 28.07           C  
ATOM   3896  N   GLN B 173      41.180  63.950-276.266  1.00 28.07           N  
ATOM   3897  CA  GLN B 173      39.952  63.181-276.440  1.00 28.07           C  
ATOM   3898  C   GLN B 173      38.977  63.414-275.285  1.00 28.07           C  
ATOM   3899  O   GLN B 173      37.759  63.444-275.485  1.00 28.07           O  
ATOM   3900  CB  GLN B 173      40.260  61.688-276.534  1.00 28.07           C  
ATOM   3901  CG  GLN B 173      39.016  60.821-276.686  1.00 28.07           C  
ATOM   3902  CD  GLN B 173      38.426  60.867-278.095  1.00 28.07           C  
ATOM   3903  OE1 GLN B 173      38.618  61.876-278.812  1.00 28.07           O  
ATOM   3904  NE2 GLN B 173      37.751  59.888-278.482  1.00 28.07           N  
ATOM   3905  N   GLY B 174      39.524  63.577-274.080  1.00 28.07           N  
ATOM   3906  CA  GLY B 174      38.692  63.792-272.908  1.00 28.07           C  
ATOM   3907  C   GLY B 174      37.926  65.096-272.991  1.00 28.07           C  
ATOM   3908  O   GLY B 174      36.731  65.154-272.688  1.00 28.07           O  
ATOM   3909  N   GLN B 175      38.629  66.147-273.401  1.00 28.07           N  
ATOM   3910  CA  GLN B 175      38.031  67.464-273.540  1.00 28.07           C  
ATOM   3911  C   GLN B 175      37.005  67.400-274.658  1.00 28.07           C  
ATOM   3912  O   GLN B 175      36.005  68.119-274.647  1.00 28.07           O  
ATOM   3913  CB  GLN B 175      39.109  68.499-273.868  1.00 28.07           C  
ATOM   3914  CG  GLN B 175      38.584  69.916-273.992  1.00 28.07           C  
ATOM   3915  CD  GLN B 175      37.625  70.272-272.869  1.00 28.07           C  
ATOM   3916  OE1 GLN B 175      37.925  70.064-271.683  1.00 28.07           O  
ATOM   3917  NE2 GLN B 175      36.464  70.817-273.235  1.00 28.07           N  
ATOM   3918  N   LEU B 176      37.262  66.524-275.622  1.00 28.07           N  
ATOM   3919  CA  LEU B 176      36.371  66.338-276.754  1.00 28.07           C  
ATOM   3920  C   LEU B 176      35.072  65.673-276.289  1.00 28.07           C  
ATOM   3921  O   LEU B 176      33.978  66.213-276.488  1.00 28.07           O  
ATOM   3922  CB  LEU B 176      37.066  65.473-277.809  1.00 28.07           C  
ATOM   3923  CG  LEU B 176      36.443  65.394-279.205  1.00 28.07           C  
ATOM   3924  CD1 LEU B 176      35.236  64.474-279.180  1.00 28.07           C  
ATOM   3925  CD2 LEU B 176      36.079  66.803-279.676  1.00 28.07           C  
ATOM   3926  N   LEU B 177      35.194  64.506-275.666  1.00 28.07           N  
ATOM   3927  CA  LEU B 177      34.024  63.785-275.180  1.00 28.07           C  
ATOM   3928  C   LEU B 177      33.214  64.632-274.198  1.00 28.07           C  
ATOM   3929  O   LEU B 177      31.985  64.561-274.165  1.00 28.07           O  
ATOM   3930  CB  LEU B 177      34.463  62.469-274.536  1.00 28.07           C  
ATOM   3931  CG  LEU B 177      34.915  61.425-275.565  1.00 28.07           C  
ATOM   3932  CD1 LEU B 177      35.705  60.304-274.914  1.00 28.07           C  
ATOM   3933  CD2 LEU B 177      33.691  60.871-276.251  1.00 28.07           C  
ATOM   3934  N   LYS B 178      33.905  65.447-273.412  1.00 28.07           N  
ATOM   3935  CA  LYS B 178      33.244  66.312-272.445  1.00 28.07           C  
ATOM   3936  C   LYS B 178      32.378  67.360-273.149  1.00 28.07           C  
ATOM   3937  O   LYS B 178      31.265  67.653-272.716  1.00 28.07           O  
ATOM   3938  CB  LYS B 178      34.290  66.999-271.567  1.00 28.07           C  
ATOM   3939  CG  LYS B 178      33.731  67.991-270.561  1.00 28.07           C  
ATOM   3940  CD  LYS B 178      34.799  68.343-269.545  1.00 28.07           C  
ATOM   3941  CE  LYS B 178      34.304  69.330-268.524  1.00 28.07           C  
ATOM   3942  NZ  LYS B 178      35.297  69.422-267.421  1.00 28.07           N  
ATOM   3943  N   GLU B 179      32.889  67.928-274.233  1.00 28.07           N  
ATOM   3944  CA  GLU B 179      32.131  68.925-274.974  1.00 28.07           C  
ATOM   3945  C   GLU B 179      30.902  68.283-275.612  1.00 28.07           C  
ATOM   3946  O   GLU B 179      29.873  68.935-275.807  1.00 28.07           O  
ATOM   3947  CB  GLU B 179      33.012  69.564-276.047  1.00 28.07           C  
ATOM   3948  CG  GLU B 179      34.105  70.449-275.482  1.00 28.07           C  
ATOM   3949  CD  GLU B 179      35.137  70.853-276.523  1.00 28.07           C  
ATOM   3950  OE1 GLU B 179      34.924  70.549-277.723  1.00 28.07           O  
ATOM   3951  OE2 GLU B 179      36.156  71.470-276.139  1.00 28.07           O  
ATOM   3952  N   LEU B 180      31.010  66.997-275.929  1.00 28.07           N  
ATOM   3953  CA  LEU B 180      29.901  66.271-276.537  1.00 28.07           C  
ATOM   3954  C   LEU B 180      28.847  65.858-275.500  1.00 28.07           C  
ATOM   3955  O   LEU B 180      27.650  65.863-275.788  1.00 28.07           O  
ATOM   3956  CB  LEU B 180      30.424  65.020-277.249  1.00 28.07           C  
ATOM   3957  CG  LEU B 180      29.381  64.111-277.901  1.00 28.07           C  
ATOM   3958  CD1 LEU B 180      28.769  64.836-279.092  1.00 28.07           C  
ATOM   3959  CD2 LEU B 180      30.022  62.793-278.343  1.00 28.07           C  
ATOM   3960  N   MET B 181      29.298  65.524-274.293  1.00 28.07           N  
ATOM   3961  CA  MET B 181      28.409  65.067-273.235  1.00 28.07           C  
ATOM   3962  C   MET B 181      27.923  66.093-272.203  1.00 28.07           C  
ATOM   3963  O   MET B 181      26.813  65.968-271.686  1.00 28.07           O  
ATOM   3964  CB  MET B 181      29.081  63.917-272.492  1.00 28.07           C  
ATOM   3965  CG  MET B 181      29.498  62.778-273.389  1.00 28.07           C  
ATOM   3966  SD  MET B 181      28.078  61.859-274.010  1.00 28.07           S  
ATOM   3967  CE  MET B 181      28.656  60.186-273.889  1.00 28.07           C  
ATOM   3968  N   GLN B 182      28.729  67.105-271.901  1.00 28.07           N  
ATOM   3969  CA  GLN B 182      28.338  68.074-270.883  1.00 28.07           C  
ATOM   3970  C   GLN B 182      27.106  68.950-271.146  1.00 28.07           C  
ATOM   3971  O   GLN B 182      26.787  69.306-272.287  1.00 28.07           O  
ATOM   3972  CB  GLN B 182      29.528  68.960-270.513  1.00 28.07           C  
ATOM   3973  CG  GLN B 182      29.312  69.713-269.209  1.00 28.07           C  
ATOM   3974  CD  GLN B 182      30.595  70.265-268.612  1.00 28.07           C  
ATOM   3975  OE1 GLN B 182      31.278  71.092-269.228  1.00 28.07           O  
ATOM   3976  NE2 GLN B 182      30.929  69.812-267.402  1.00 28.07           N  
ATOM   3977  N   THR B 183      26.437  69.299-270.050  1.00 28.07           N  
ATOM   3978  CA  THR B 183      25.228  70.106-270.056  1.00 28.07           C  
ATOM   3979  C   THR B 183      25.196  70.940-268.770  1.00 28.07           C  
ATOM   3980  O   THR B 183      25.775  70.544-267.759  1.00 28.07           O  
ATOM   3981  CB  THR B 183      23.999  69.175-270.103  1.00 28.07           C  
ATOM   3982  OG1 THR B 183      23.827  68.676-271.436  1.00 28.07           O  
ATOM   3983  CG2 THR B 183      22.752  69.889-269.655  1.00 28.07           C  
ATOM   3984  N   PRO B 184      24.534  72.112-268.791  1.00 28.07           N  
ATOM   3985  CA  PRO B 184      24.476  72.935-267.577  1.00 28.07           C  
ATOM   3986  C   PRO B 184      23.995  72.139-266.359  1.00 28.07           C  
ATOM   3987  O   PRO B 184      24.215  72.541-265.215  1.00 28.07           O  
ATOM   3988  CB  PRO B 184      23.508  74.050-267.969  1.00 28.07           C  
ATOM   3989  CG  PRO B 184      23.820  74.249-269.416  1.00 28.07           C  
ATOM   3990  CD  PRO B 184      23.919  72.822-269.930  1.00 28.07           C  
ATOM   3991  N   ASN B 185      23.354  71.001-266.619  1.00 28.07           N  
ATOM   3992  CA  ASN B 185      22.835  70.134-265.565  1.00 28.07           C  
ATOM   3993  C   ASN B 185      23.424  68.725-265.586  1.00 28.07           C  
ATOM   3994  O   ASN B 185      22.993  67.841-264.833  1.00 28.07           O  
ATOM   3995  CB  ASN B 185      21.313  70.063-265.660  1.00 28.07           C  
ATOM   3996  CG  ASN B 185      20.661  71.378-265.319  1.00 28.07           C  
ATOM   3997  OD1 ASN B 185      19.979  71.979-266.147  1.00 28.07           O  
ATOM   3998  ND2 ASN B 185      20.878  71.844-264.090  1.00 28.07           N  
ATOM   3999  N   PHE B 186      24.407  68.523-266.456  1.00 28.07           N  
ATOM   4000  CA  PHE B 186      25.083  67.241-266.586  1.00 28.07           C  
ATOM   4001  C   PHE B 186      26.563  67.608-266.595  1.00 28.07           C  
ATOM   4002  O   PHE B 186      27.198  67.652-267.653  1.00 28.07           O  
ATOM   4003  CB  PHE B 186      24.682  66.565-267.901  1.00 28.07           C  
ATOM   4004  CG  PHE B 186      25.105  65.121-268.004  1.00 28.07           C  
ATOM   4005  CD1 PHE B 186      24.594  64.166-267.126  1.00 28.07           C  
ATOM   4006  CD2 PHE B 186      25.996  64.710-268.993  1.00 28.07           C  
ATOM   4007  CE1 PHE B 186      24.959  62.820-267.229  1.00 28.07           C  
ATOM   4008  CE2 PHE B 186      26.372  63.365-269.109  1.00 28.07           C  
ATOM   4009  CZ  PHE B 186      25.850  62.417-268.223  1.00 28.07           C  
ATOM   4010  N   ARG B 187      27.090  67.887-265.403  1.00 28.07           N  
ATOM   4011  CA  ARG B 187      28.482  68.302-265.221  1.00 28.07           C  
ATOM   4012  C   ARG B 187      29.444  67.134-265.185  1.00 28.07           C  
ATOM   4013  O   ARG B 187      29.292  66.202-264.399  1.00 28.07           O  
ATOM   4014  CB  ARG B 187      28.613  69.135-263.943  1.00 28.07           C  
ATOM   4015  CG  ARG B 187      27.559  70.229-263.844  1.00 28.07           C  
ATOM   4016  CD  ARG B 187      27.619  71.152-265.055  1.00 28.07           C  
ATOM   4017  NE  ARG B 187      28.843  71.943-265.038  1.00 28.07           N  
ATOM   4018  CZ  ARG B 187      29.272  72.695-266.046  1.00 28.07           C  
ATOM   4019  NH1 ARG B 187      28.576  72.764-267.179  1.00 28.07           N  
ATOM   4020  NH2 ARG B 187      30.396  73.392-265.909  1.00 28.07           N  
ATOM   4021  N   ILE B 188      30.452  67.217-266.042  1.00 28.07           N  
ATOM   4022  CA  ILE B 188      31.432  66.162-266.177  1.00 28.07           C  
ATOM   4023  C   ILE B 188      32.833  66.505-265.684  1.00 28.07           C  
ATOM   4024  O   ILE B 188      33.288  67.648-265.770  1.00 28.07           O  
ATOM   4025  CB  ILE B 188      31.522  65.732-267.655  1.00 28.07           C  
ATOM   4026  CG1 ILE B 188      30.116  65.423-268.173  1.00 28.07           C  
ATOM   4027  CG2 ILE B 188      32.453  64.528-267.805  1.00 28.07           C  
ATOM   4028  CD1 ILE B 188      30.060  65.141-269.646  1.00 28.07           C  
ATOM   4029  N   THR B 189      33.500  65.487-265.154  1.00 28.07           N  
ATOM   4030  CA  THR B 189      34.865  65.615-264.677  1.00 28.07           C  
ATOM   4031  C   THR B 189      35.632  64.509-265.371  1.00 28.07           C  
ATOM   4032  O   THR B 189      35.355  63.333-265.164  1.00 28.07           O  
ATOM   4033  CB  THR B 189      34.983  65.410-263.153  1.00 28.07           C  
ATOM   4034  OG1 THR B 189      34.293  66.462-262.469  1.00 28.07           O  
ATOM   4035  CG2 THR B 189      36.443  65.417-262.732  1.00 28.07           C  
ATOM   4036  N   VAL B 190      36.577  64.893-266.216  1.00 28.07           N  
ATOM   4037  CA  VAL B 190      37.382  63.925-266.939  1.00 28.07           C  
ATOM   4038  C   VAL B 190      38.509  63.438-266.028  1.00 28.07           C  
ATOM   4039  O   VAL B 190      39.142  64.227-265.318  1.00 28.07           O  
ATOM   4040  CB  VAL B 190      37.970  64.546-268.240  1.00 28.07           C  
ATOM   4041  CG1 VAL B 190      38.904  63.558-268.920  1.00 28.07           C  
ATOM   4042  CG2 VAL B 190      36.840  64.937-269.187  1.00 28.07           C  
ATOM   4043  N   VAL B 191      38.747  62.131-266.057  1.00 28.07           N  
ATOM   4044  CA  VAL B 191      39.767  61.495-265.230  1.00 28.07           C  
ATOM   4045  C   VAL B 191      40.557  60.509-266.085  1.00 28.07           C  
ATOM   4046  O   VAL B 191      40.027  59.992-267.066  1.00 28.07           O  
ATOM   4047  CB  VAL B 191      39.082  60.764-264.049  1.00 28.07           C  
ATOM   4048  CG1 VAL B 191      39.906  59.591-263.590  1.00 28.07           C  
ATOM   4049  CG2 VAL B 191      38.860  61.744-262.902  1.00 28.07           C  
ATOM   4050  N   GLN B 192      41.814  60.242-265.723  1.00 28.07           N  
ATOM   4051  CA  GLN B 192      42.640  59.307-266.502  1.00 28.07           C  
ATOM   4052  C   GLN B 192      42.646  57.842-266.049  1.00 28.07           C  
ATOM   4053  O   GLN B 192      42.883  56.946-266.857  1.00 28.07           O  
ATOM   4054  CB  GLN B 192      44.089  59.811-266.586  1.00 28.07           C  
ATOM   4055  CG  GLN B 192      44.221  61.158-267.277  1.00 28.07           C  
ATOM   4056  CD  GLN B 192      45.552  61.346-267.982  1.00 28.07           C  
ATOM   4057  OE1 GLN B 192      45.909  62.463-268.368  1.00 28.07           O  
ATOM   4058  NE2 GLN B 192      46.293  60.249-268.167  1.00 28.07           N  
ATOM   4059  N   GLU B 193      42.381  57.596-264.772  1.00 28.07           N  
ATOM   4060  CA  GLU B 193      42.379  56.233-264.239  1.00 28.07           C  
ATOM   4061  C   GLU B 193      41.163  55.461-264.769  1.00 28.07           C  
ATOM   4062  O   GLU B 193      40.286  55.054-264.012  1.00 28.07           O  
ATOM   4063  CB  GLU B 193      42.373  56.295-262.705  1.00 28.07           C  
ATOM   4064  CG  GLU B 193      42.796  55.014-262.001  1.00 28.07           C  
ATOM   4065  CD  GLU B 193      43.231  55.264-260.546  1.00 28.07           C  
ATOM   4066  OE1 GLU B 193      44.234  55.993-260.348  1.00 28.07           O  
ATOM   4067  OE2 GLU B 193      42.575  54.740-259.607  1.00 28.07           O  
ATOM   4068  N   VAL B 194      41.133  55.255-266.081  1.00 28.07           N  
ATOM   4069  CA  VAL B 194      40.035  54.567-266.752  1.00 28.07           C  
ATOM   4070  C   VAL B 194      39.477  53.310-266.086  1.00 28.07           C  
ATOM   4071  O   VAL B 194      38.272  53.222-265.849  1.00 28.07           O  
ATOM   4072  CB  VAL B 194      40.423  54.218-268.215  1.00 28.07           C  
ATOM   4073  CG1 VAL B 194      39.401  53.271-268.830  1.00 28.07           C  
ATOM   4074  CG2 VAL B 194      40.496  55.491-269.038  1.00 28.07           C  
ATOM   4075  N   ASP B 195      40.339  52.344-265.789  1.00 28.07           N  
ATOM   4076  CA  ASP B 195      39.905  51.083-265.191  1.00 28.07           C  
ATOM   4077  C   ASP B 195      39.108  51.209-263.900  1.00 28.07           C  
ATOM   4078  O   ASP B 195      38.059  50.586-263.741  1.00 28.07           O  
ATOM   4079  CB  ASP B 195      41.112  50.171-264.936  1.00 28.07           C  
ATOM   4080  CG  ASP B 195      41.826  49.763-266.217  1.00 28.07           C  
ATOM   4081  OD1 ASP B 195      41.152  49.532-267.241  1.00 28.07           O  
ATOM   4082  OD2 ASP B 195      43.067  49.659-266.196  1.00 28.07           O  
ATOM   4083  N   THR B 196      39.620  52.006-262.974  1.00 28.07           N  
ATOM   4084  CA  THR B 196      38.970  52.201-261.687  1.00 28.07           C  
ATOM   4085  C   THR B 196      37.581  52.829-261.839  1.00 28.07           C  
ATOM   4086  O   THR B 196      36.632  52.419-261.171  1.00 28.07           O  
ATOM   4087  CB  THR B 196      39.834  53.099-260.779  1.00 28.07           C  
ATOM   4088  OG1 THR B 196      41.182  52.614-260.784  1.00 28.07           O  
ATOM   4089  CG2 THR B 196      39.292  53.099-259.344  1.00 28.07           C  
ATOM   4090  N   VAL B 197      37.471  53.821-262.722  1.00 28.07           N  
ATOM   4091  CA  VAL B 197      36.201  54.505-262.959  1.00 28.07           C  
ATOM   4092  C   VAL B 197      35.165  53.541-263.528  1.00 28.07           C  
ATOM   4093  O   VAL B 197      33.982  53.621-263.195  1.00 28.07           O  
ATOM   4094  CB  VAL B 197      36.362  55.687-263.953  1.00 28.07           C  
ATOM   4095  CG1 VAL B 197      35.003  56.311-264.244  1.00 28.07           C  
ATOM   4096  CG2 VAL B 197      37.318  56.735-263.385  1.00 28.07           C  
ATOM   4097  N   GLU B 198      35.620  52.626-264.382  1.00 28.07           N  
ATOM   4098  CA  GLU B 198      34.736  51.649-265.011  1.00 28.07           C  
ATOM   4099  C   GLU B 198      34.324  50.511-264.084  1.00 28.07           C  
ATOM   4100  O   GLU B 198      33.217  49.985-264.197  1.00 28.07           O  
ATOM   4101  CB  GLU B 198      35.396  51.076-266.271  1.00 28.07           C  
ATOM   4102  CG  GLU B 198      34.707  49.842-266.832  1.00 28.07           C  
ATOM   4103  CD  GLU B 198      35.228  49.460-268.203  1.00 28.07           C  
ATOM   4104  OE1 GLU B 198      36.350  49.871-268.549  1.00 28.07           O  
ATOM   4105  OE2 GLU B 198      34.521  48.739-268.934  1.00 28.07           O  
ATOM   4106  N   ILE B 199      35.200  50.121-263.168  1.00 28.07           N  
ATOM   4107  CA  ILE B 199      34.842  49.034-262.278  1.00 28.07           C  
ATOM   4108  C   ILE B 199      33.941  49.540-261.157  1.00 28.07           C  
ATOM   4109  O   ILE B 199      33.203  48.774-260.543  1.00 28.07           O  
ATOM   4110  CB  ILE B 199      36.094  48.326-261.708  1.00 28.07           C  
ATOM   4111  CG1 ILE B 199      35.691  46.940-261.212  1.00 28.07           C  
ATOM   4112  CG2 ILE B 199      36.739  49.157-260.609  1.00 28.07           C  
ATOM   4113  CD1 ILE B 199      36.848  46.065-260.861  1.00 28.07           C  
ATOM   4114  N   CYS B 200      33.991  50.841-260.905  1.00 28.07           N  
ATOM   4115  CA  CYS B 200      33.143  51.424-259.884  1.00 28.07           C  
ATOM   4116  C   CYS B 200      31.700  51.295-260.330  1.00 28.07           C  
ATOM   4117  O   CYS B 200      30.819  51.025-259.521  1.00 28.07           O  
ATOM   4118  CB  CYS B 200      33.469  52.901-259.678  1.00 28.07           C  
ATOM   4119  SG  CYS B 200      34.818  53.220-258.553  1.00 28.07           S  
ATOM   4120  N   GLY B 201      31.472  51.489-261.626  1.00 28.07           N  
ATOM   4121  CA  GLY B 201      30.130  51.406-262.171  1.00 28.07           C  
ATOM   4122  C   GLY B 201      29.550  50.010-262.117  1.00 28.07           C  
ATOM   4123  O   GLY B 201      28.390  49.820-261.741  1.00 28.07           O  
ATOM   4124  N   ALA B 202      30.362  49.029-262.492  1.00 28.07           N  
ATOM   4125  CA  ALA B 202      29.927  47.642-262.490  1.00 28.07           C  
ATOM   4126  C   ALA B 202      29.619  47.128-261.082  1.00 28.07           C  
ATOM   4127  O   ALA B 202      28.515  46.662-260.811  1.00 28.07           O  
ATOM   4128  CB  ALA B 202      30.991  46.781-263.129  1.00 28.07           C  
ATOM   4129  N   LEU B 203      30.600  47.238-260.190  1.00 28.07           N  
ATOM   4130  CA  LEU B 203      30.483  46.750-258.815  1.00 28.07           C  
ATOM   4131  C   LEU B 203      29.405  47.388-257.938  1.00 28.07           C  
ATOM   4132  O   LEU B 203      28.821  46.720-257.084  1.00 28.07           O  
ATOM   4133  CB  LEU B 203      31.845  46.873-258.128  1.00 28.07           C  
ATOM   4134  CG  LEU B 203      32.932  45.996-258.768  1.00 28.07           C  
ATOM   4135  CD1 LEU B 203      34.307  46.446-258.316  1.00 28.07           C  
ATOM   4136  CD2 LEU B 203      32.683  44.540-258.405  1.00 28.07           C  
ATOM   4137  N   LYS B 204      29.142  48.675-258.151  1.00 28.07           N  
ATOM   4138  CA  LYS B 204      28.139  49.380-257.365  1.00 28.07           C  
ATOM   4139  C   LYS B 204      26.728  48.802-257.488  1.00 28.07           C  
ATOM   4140  O   LYS B 204      25.907  49.009-256.606  1.00 28.07           O  
ATOM   4141  CB  LYS B 204      28.134  50.872-257.727  1.00 28.07           C  
ATOM   4142  CG  LYS B 204      27.700  51.213-259.147  1.00 28.07           C  
ATOM   4143  CD  LYS B 204      26.191  51.329-259.279  1.00 28.07           C  
ATOM   4144  CE  LYS B 204      25.804  51.694-260.695  1.00 28.07           C  
ATOM   4145  NZ  LYS B 204      24.339  51.823-260.851  1.00 28.07           N  
ATOM   4146  N   ASN B 205      26.449  48.072-258.568  1.00 28.07           N  
ATOM   4147  CA  ASN B 205      25.124  47.479-258.761  1.00 28.07           C  
ATOM   4148  C   ASN B 205      24.882  46.258-257.879  1.00 28.07           C  
ATOM   4149  O   ASN B 205      23.750  45.983-257.488  1.00 28.07           O  
ATOM   4150  CB  ASN B 205      24.904  47.108-260.231  1.00 28.07           C  
ATOM   4151  CG  ASN B 205      24.536  48.314-261.086  1.00 28.07           C  
ATOM   4152  OD1 ASN B 205      23.724  49.153-260.676  1.00 28.07           O  
ATOM   4153  ND2 ASN B 205      25.114  48.399-262.281  1.00 28.07           N  
ATOM   4154  N   VAL B 206      25.946  45.524-257.567  1.00 28.07           N  
ATOM   4155  CA  VAL B 206      25.826  44.349-256.714  1.00 28.07           C  
ATOM   4156  C   VAL B 206      25.452  44.870-255.323  1.00 28.07           C  
ATOM   4157  O   VAL B 206      24.526  44.371-254.683  1.00 28.07           O  
ATOM   4158  CB  VAL B 206      27.162  43.572-256.661  1.00 28.07           C  
ATOM   4159  CG1 VAL B 206      27.010  42.305-255.844  1.00 28.07           C  
ATOM   4160  CG2 VAL B 206      27.607  43.234-258.064  1.00 28.07           C  
ATOM   4161  N   VAL B 207      26.169  45.900-254.882  1.00 28.07           N  
ATOM   4162  CA  VAL B 207      25.927  46.524-253.587  1.00 28.07           C  
ATOM   4163  C   VAL B 207      24.471  46.987-253.501  1.00 28.07           C  
ATOM   4164  O   VAL B 207      23.819  46.827-252.469  1.00 28.07           O  
ATOM   4165  CB  VAL B 207      26.853  47.743-253.377  1.00 28.07           C  
ATOM   4166  CG1 VAL B 207      26.663  48.311-251.979  1.00 28.07           C  
ATOM   4167  CG2 VAL B 207      28.303  47.338-253.593  1.00 28.07           C  
ATOM   4168  N   ALA B 208      23.969  47.547-254.599  1.00 28.07           N  
ATOM   4169  CA  ALA B 208      22.597  48.035-254.663  1.00 28.07           C  
ATOM   4170  C   ALA B 208      21.562  46.916-254.576  1.00 28.07           C  
ATOM   4171  O   ALA B 208      20.445  47.145-254.131  1.00 28.07           O  
ATOM   4172  CB  ALA B 208      22.386  48.850-255.933  1.00 28.07           C  
ATOM   4173  N   VAL B 209      21.917  45.709-255.005  1.00 28.07           N  
ATOM   4174  CA  VAL B 209      20.975  44.601-254.905  1.00 28.07           C  
ATOM   4175  C   VAL B 209      20.788  44.285-253.416  1.00 28.07           C  
ATOM   4176  O   VAL B 209      19.668  44.103-252.940  1.00 28.07           O  
ATOM   4177  CB  VAL B 209      21.491  43.353-255.635  1.00 28.07           C  
ATOM   4178  CG1 VAL B 209      20.521  42.206-255.447  1.00 28.07           C  
ATOM   4179  CG2 VAL B 209      21.650  43.648-257.116  1.00 28.07           C  
ATOM   4180  N   GLY B 210      21.898  44.236-252.686  1.00 28.07           N  
ATOM   4181  CA  GLY B 210      21.834  43.963-251.262  1.00 28.07           C  
ATOM   4182  C   GLY B 210      21.089  45.070-250.536  1.00 28.07           C  
ATOM   4183  O   GLY B 210      20.308  44.812-249.627  1.00 28.07           O  
ATOM   4184  N   ALA B 211      21.338  46.313-250.936  1.00 28.07           N  
ATOM   4185  CA  ALA B 211      20.668  47.451-250.325  1.00 28.07           C  
ATOM   4186  C   ALA B 211      19.180  47.233-250.513  1.00 28.07           C  
ATOM   4187  O   ALA B 211      18.390  47.462-249.597  1.00 28.07           O  
ATOM   4188  CB  ALA B 211      21.100  48.752-250.999  1.00 28.07           C  
ATOM   4189  N   GLY B 212      18.816  46.782-251.712  1.00 28.07           N  
ATOM   4190  CA  GLY B 212      17.427  46.514-252.024  1.00 28.07           C  
ATOM   4191  C   GLY B 212      16.879  45.425-251.127  1.00 28.07           C  
ATOM   4192  O   GLY B 212      15.745  45.522-250.660  1.00 28.07           O  
ATOM   4193  N   PHE B 213      17.683  44.386-250.893  1.00 28.07           N  
ATOM   4194  CA  PHE B 213      17.279  43.276-250.027  1.00 28.07           C  
ATOM   4195  C   PHE B 213      16.944  43.823-248.645  1.00 28.07           C  
ATOM   4196  O   PHE B 213      15.913  43.491-248.078  1.00 28.07           O  
ATOM   4197  CB  PHE B 213      18.406  42.244-249.886  1.00 28.07           C  
ATOM   4198  CG  PHE B 213      18.632  41.395-251.112  1.00 28.07           C  
ATOM   4199  CD1 PHE B 213      19.897  40.875-251.377  1.00 28.07           C  
ATOM   4200  CD2 PHE B 213      17.590  41.100-251.988  1.00 28.07           C  
ATOM   4201  CE1 PHE B 213      20.125  40.075-252.496  1.00 28.07           C  
ATOM   4202  CE2 PHE B 213      17.806  40.303-253.106  1.00 28.07           C  
ATOM   4203  CZ  PHE B 213      19.079  39.788-253.362  1.00 28.07           C  
ATOM   4204  N   CYS B 214      17.820  44.669-248.112  1.00 28.07           N  
ATOM   4205  CA  CYS B 214      17.599  45.251-246.794  1.00 28.07           C  
ATOM   4206  C   CYS B 214      16.295  46.038-246.681  1.00 28.07           C  
ATOM   4207  O   CYS B 214      15.663  46.030-245.628  1.00 28.07           O  
ATOM   4208  CB  CYS B 214      18.790  46.124-246.392  1.00 28.07           C  
ATOM   4209  SG  CYS B 214      20.252  45.140-246.023  1.00 28.07           S  
ATOM   4210  N   ASP B 215      15.893  46.719-247.751  1.00 28.07           N  
ATOM   4211  CA  ASP B 215      14.634  47.459-247.732  1.00 28.07           C  
ATOM   4212  C   ASP B 215      13.490  46.461-247.631  1.00 28.07           C  
ATOM   4213  O   ASP B 215      12.534  46.664-246.881  1.00 28.07           O  
ATOM   4214  CB  ASP B 215      14.442  48.275-249.009  1.00 28.07           C  
ATOM   4215  CG  ASP B 215      15.335  49.473-249.069  1.00 28.07           C  
ATOM   4216  OD1 ASP B 215      15.754  49.938-247.997  1.00 28.07           O  
ATOM   4217  OD2 ASP B 215      15.603  49.962-250.185  1.00 28.07           O  
ATOM   4218  N   GLY B 216      13.605  45.386-248.407  1.00 28.07           N  
ATOM   4219  CA  GLY B 216      12.589  44.349-248.427  1.00 28.07           C  
ATOM   4220  C   GLY B 216      12.495  43.618-247.106  1.00 28.07           C  
ATOM   4221  O   GLY B 216      11.544  42.887-246.860  1.00 28.07           O  
ATOM   4222  N   LEU B 217      13.501  43.810-246.264  1.00 28.07           N  
ATOM   4223  CA  LEU B 217      13.520  43.196-244.949  1.00 28.07           C  
ATOM   4224  C   LEU B 217      12.935  44.164-243.913  1.00 28.07           C  
ATOM   4225  O   LEU B 217      12.768  43.808-242.752  1.00 28.07           O  
ATOM   4226  CB  LEU B 217      14.954  42.791-244.568  1.00 28.07           C  
ATOM   4227  CG  LEU B 217      15.511  41.519-245.233  1.00 28.07           C  
ATOM   4228  CD1 LEU B 217      16.975  41.321-244.837  1.00 28.07           C  
ATOM   4229  CD2 LEU B 217      14.669  40.299-244.819  1.00 28.07           C  
ATOM   4230  N   GLY B 218      12.628  45.385-244.345  1.00 28.07           N  
ATOM   4231  CA  GLY B 218      12.048  46.372-243.451  1.00 28.07           C  
ATOM   4232  C   GLY B 218      13.004  47.358-242.794  1.00 28.07           C  
ATOM   4233  O   GLY B 218      12.614  48.074-241.879  1.00 28.07           O  
ATOM   4234  N   PHE B 219      14.248  47.423-243.255  1.00 28.07           N  
ATOM   4235  CA  PHE B 219      15.211  48.337-242.655  1.00 28.07           C  
ATOM   4236  C   PHE B 219      15.219  49.740-243.273  1.00 28.07           C  
ATOM   4237  O   PHE B 219      14.651  49.959-244.340  1.00 28.07           O  
ATOM   4238  CB  PHE B 219      16.597  47.702-242.702  1.00 28.07           C  
ATOM   4239  CG  PHE B 219      16.678  46.413-241.944  1.00 28.07           C  
ATOM   4240  CD1 PHE B 219      16.733  45.195-242.610  1.00 28.07           C  
ATOM   4241  CD2 PHE B 219      16.661  46.416-240.552  1.00 28.07           C  
ATOM   4242  CE1 PHE B 219      16.771  43.999-241.905  1.00 28.07           C  
ATOM   4243  CE2 PHE B 219      16.697  45.225-239.836  1.00 28.07           C  
ATOM   4244  CZ  PHE B 219      16.753  44.013-240.514  1.00 28.07           C  
ATOM   4245  N   GLY B 220      15.864  50.687-242.593  1.00 28.07           N  
ATOM   4246  CA  GLY B 220      15.897  52.054-243.084  1.00 28.07           C  
ATOM   4247  C   GLY B 220      17.227  52.625-243.540  1.00 28.07           C  
ATOM   4248  O   GLY B 220      18.083  51.920-244.062  1.00 28.07           O  
ATOM   4249  N   ASP B 221      17.398  53.922-243.330  1.00 28.07           N  
ATOM   4250  CA  ASP B 221      18.608  54.625-243.750  1.00 28.07           C  
ATOM   4251  C   ASP B 221      19.909  54.250-243.060  1.00 28.07           C  
ATOM   4252  O   ASP B 221      20.943  54.172-243.717  1.00 28.07           O  
ATOM   4253  CB  ASP B 221      18.390  56.136-243.641  1.00 28.07           C  
ATOM   4254  CG  ASP B 221      17.256  56.618-244.525  1.00 28.07           C  
ATOM   4255  OD1 ASP B 221      17.296  56.349-245.747  1.00 28.07           O  
ATOM   4256  OD2 ASP B 221      16.325  57.261-244.006  1.00 28.07           O  
ATOM   4257  N   ASN B 222      19.879  54.038-241.748  1.00 28.07           N  
ATOM   4258  CA  ASN B 222      21.103  53.676-241.042  1.00 28.07           C  
ATOM   4259  C   ASN B 222      21.689  52.389-241.616  1.00 28.07           C  
ATOM   4260  O   ASN B 222      22.910  52.242-241.729  1.00 28.07           O  
ATOM   4261  CB  ASN B 222      20.845  53.500-239.539  1.00 28.07           C  
ATOM   4262  CG  ASN B 222      20.610  54.821-238.820  1.00 28.07           C  
ATOM   4263  OD1 ASN B 222      20.852  55.899-239.369  1.00 28.07           O  
ATOM   4264  ND2 ASN B 222      20.146  54.740-237.577  1.00 28.07           N  
ATOM   4265  N   THR B 223      20.807  51.469-241.994  1.00 28.07           N  
ATOM   4266  CA  THR B 223      21.211  50.185-242.552  1.00 28.07           C  
ATOM   4267  C   THR B 223      21.715  50.304-243.989  1.00 28.07           C  
ATOM   4268  O   THR B 223      22.748  49.729-244.341  1.00 28.07           O  
ATOM   4269  CB  THR B 223      20.044  49.190-242.517  1.00 28.07           C  
ATOM   4270  OG1 THR B 223      19.533  49.113-241.182  1.00 28.07           O  
ATOM   4271  CG2 THR B 223      20.508  47.805-242.966  1.00 28.07           C  
ATOM   4272  N   LYS B 224      20.979  51.035-244.821  1.00 28.07           N  
ATOM   4273  CA  LYS B 224      21.388  51.222-246.206  1.00 28.07           C  
ATOM   4274  C   LYS B 224      22.748  51.930-246.227  1.00 28.07           C  
ATOM   4275  O   LYS B 224      23.606  51.631-247.053  1.00 28.07           O  
ATOM   4276  CB  LYS B 224      20.340  52.039-246.974  1.00 28.07           C  
ATOM   4277  CG  LYS B 224      20.653  52.232-248.460  1.00 28.07           C  
ATOM   4278  CD  LYS B 224      19.444  52.745-249.235  1.00 28.07           C  
ATOM   4279  CE  LYS B 224      18.304  51.742-249.189  1.00 28.07           C  
ATOM   4280  NZ  LYS B 224      17.050  52.278-249.774  1.00 28.07           N  
ATOM   4281  N   ALA B 225      22.945  52.859-245.299  1.00 28.07           N  
ATOM   4282  CA  ALA B 225      24.211  53.571-245.228  1.00 28.07           C  
ATOM   4283  C   ALA B 225      25.325  52.562-244.968  1.00 28.07           C  
ATOM   4284  O   ALA B 225      26.394  52.644-245.574  1.00 28.07           O  
ATOM   4285  CB  ALA B 225      24.172  54.612-244.122  1.00 28.07           C  
ATOM   4286  N   ALA B 226      25.059  51.604-244.079  1.00 28.07           N  
ATOM   4287  CA  ALA B 226      26.039  50.572-243.737  1.00 28.07           C  
ATOM   4288  C   ALA B 226      26.348  49.659-244.920  1.00 28.07           C  
ATOM   4289  O   ALA B 226      27.511  49.351-245.181  1.00 28.07           O  
ATOM   4290  CB  ALA B 226      25.551  49.743-242.554  1.00 28.07           C  
ATOM   4291  N   VAL B 227      25.309  49.225-245.626  1.00 28.07           N  
ATOM   4292  CA  VAL B 227      25.497  48.361-246.782  1.00 28.07           C  
ATOM   4293  C   VAL B 227      26.343  49.102-247.812  1.00 28.07           C  
ATOM   4294  O   VAL B 227      27.248  48.535-248.412  1.00 28.07           O  
ATOM   4295  CB  VAL B 227      24.130  47.945-247.412  1.00 28.07           C  
ATOM   4296  CG1 VAL B 227      24.347  47.310-248.786  1.00 28.07           C  
ATOM   4297  CG2 VAL B 227      23.416  46.949-246.495  1.00 28.07           C  
ATOM   4298  N   ILE B 228      26.050  50.384-247.991  1.00 28.07           N  
ATOM   4299  CA  ILE B 228      26.774  51.220-248.934  1.00 28.07           C  
ATOM   4300  C   ILE B 228      28.223  51.349-248.501  1.00 28.07           C  
ATOM   4301  O   ILE B 228      29.144  51.276-249.314  1.00 28.07           O  
ATOM   4302  CB  ILE B 228      26.154  52.628-249.011  1.00 28.07           C  
ATOM   4303  CG1 ILE B 228      24.766  52.535-249.642  1.00 28.07           C  
ATOM   4304  CG2 ILE B 228      27.061  53.562-249.806  1.00 28.07           C  
ATOM   4305  CD1 ILE B 228      24.113  53.865-249.885  1.00 28.07           C  
ATOM   4306  N   ARG B 229      28.409  51.534-247.203  1.00 28.07           N  
ATOM   4307  CA  ARG B 229      29.726  51.692-246.631  1.00 28.07           C  
ATOM   4308  C   ARG B 229      30.575  50.428-246.708  1.00 28.07           C  
ATOM   4309  O   ARG B 229      31.762  50.494-247.015  1.00 28.07           O  
ATOM   4310  CB  ARG B 229      29.592  52.136-245.180  1.00 28.07           C  
ATOM   4311  CG  ARG B 229      30.905  52.312-244.501  1.00 28.07           C  
ATOM   4312  CD  ARG B 229      30.750  52.675-243.054  1.00 28.07           C  
ATOM   4313  NE  ARG B 229      32.044  52.510-242.423  1.00 28.07           N  
ATOM   4314  CZ  ARG B 229      32.580  51.331-242.142  1.00 28.07           C  
ATOM   4315  NH1 ARG B 229      31.917  50.217-242.414  1.00 28.07           N  
ATOM   4316  NH2 ARG B 229      33.804  51.268-241.644  1.00 28.07           N  
ATOM   4317  N   LEU B 230      29.973  49.279-246.427  1.00 28.07           N  
ATOM   4318  CA  LEU B 230      30.708  48.023-246.472  1.00 28.07           C  
ATOM   4319  C   LEU B 230      30.986  47.609-247.907  1.00 28.07           C  
ATOM   4320  O   LEU B 230      32.060  47.099-248.209  1.00 28.07           O  
ATOM   4321  CB  LEU B 230      29.932  46.921-245.747  1.00 28.07           C  
ATOM   4322  CG  LEU B 230      29.678  47.172-244.257  1.00 28.07           C  
ATOM   4323  CD1 LEU B 230      28.903  46.014-243.649  1.00 28.07           C  
ATOM   4324  CD2 LEU B 230      31.005  47.351-243.543  1.00 28.07           C  
ATOM   4325  N   GLY B 231      30.014  47.831-248.785  1.00 28.07           N  
ATOM   4326  CA  GLY B 231      30.191  47.484-250.179  1.00 28.07           C  
ATOM   4327  C   GLY B 231      31.322  48.300-250.778  1.00 28.07           C  
ATOM   4328  O   GLY B 231      32.074  47.817-251.623  1.00 28.07           O  
ATOM   4329  N   LEU B 232      31.445  49.548-250.338  1.00 28.07           N  
ATOM   4330  CA  LEU B 232      32.499  50.418-250.838  1.00 28.07           C  
ATOM   4331  C   LEU B 232      33.835  49.876-250.386  1.00 28.07           C  
ATOM   4332  O   LEU B 232      34.824  49.980-251.104  1.00 28.07           O  
ATOM   4333  CB  LEU B 232      32.324  51.850-250.329  1.00 28.07           C  
ATOM   4334  CG  LEU B 232      33.387  52.858-250.767  1.00 28.07           C  
ATOM   4335  CD1 LEU B 232      33.590  52.816-252.276  1.00 28.07           C  
ATOM   4336  CD2 LEU B 232      32.953  54.236-250.328  1.00 28.07           C  
ATOM   4337  N   MET B 233      33.856  49.297-249.191  1.00 28.07           N  
ATOM   4338  CA  MET B 233      35.070  48.715-248.644  1.00 28.07           C  
ATOM   4339  C   MET B 233      35.521  47.600-249.588  1.00 28.07           C  
ATOM   4340  O   MET B 233      36.696  47.531-249.972  1.00 28.07           O  
ATOM   4341  CB  MET B 233      34.801  48.136-247.253  1.00 28.07           C  
ATOM   4342  CG  MET B 233      36.052  47.653-246.522  1.00 28.07           C  
ATOM   4343  SD  MET B 233      35.702  46.792-244.961  1.00 28.07           S  
ATOM   4344  CE  MET B 233      35.137  48.154-243.929  1.00 28.07           C  
ATOM   4345  N   GLU B 234      34.574  46.745-249.974  1.00 28.07           N  
ATOM   4346  CA  GLU B 234      34.874  45.631-250.874  1.00 28.07           C  
ATOM   4347  C   GLU B 234      35.188  46.081-252.303  1.00 28.07           C  
ATOM   4348  O   GLU B 234      36.038  45.488-252.969  1.00 28.07           O  
ATOM   4349  CB  GLU B 234      33.716  44.617-250.890  1.00 28.07           C  
ATOM   4350  CG  GLU B 234      33.522  43.882-249.569  1.00 28.07           C  
ATOM   4351  CD  GLU B 234      32.510  42.747-249.648  1.00 28.07           C  
ATOM   4352  OE1 GLU B 234      32.143  42.206-248.582  1.00 28.07           O  
ATOM   4353  OE2 GLU B 234      32.084  42.386-250.768  1.00 28.07           O  
ATOM   4354  N   MET B 235      34.506  47.121-252.771  1.00 28.07           N  
ATOM   4355  CA  MET B 235      34.739  47.621-254.117  1.00 28.07           C  
ATOM   4356  C   MET B 235      36.202  48.023-254.274  1.00 28.07           C  
ATOM   4357  O   MET B 235      36.885  47.599-255.214  1.00 28.07           O  
ATOM   4358  CB  MET B 235      33.837  48.823-254.401  1.00 28.07           C  
ATOM   4359  CG  MET B 235      32.379  48.469-254.636  1.00 28.07           C  
ATOM   4360  SD  MET B 235      31.349  49.933-254.785  1.00 28.07           S  
ATOM   4361  CE  MET B 235      31.853  50.608-256.359  1.00 28.07           C  
ATOM   4362  N   ILE B 236      36.676  48.841-253.339  1.00 28.07           N  
ATOM   4363  CA  ILE B 236      38.054  49.308-253.354  1.00 28.07           C  
ATOM   4364  C   ILE B 236      39.012  48.128-253.191  1.00 28.07           C  
ATOM   4365  O   ILE B 236      40.071  48.083-253.828  1.00 28.07           O  
ATOM   4366  CB  ILE B 236      38.287  50.337-252.232  1.00 28.07           C  
ATOM   4367  CG1 ILE B 236      37.433  51.575-252.504  1.00 28.07           C  
ATOM   4368  CG2 ILE B 236      39.757  50.700-252.138  1.00 28.07           C  
ATOM   4369  CD1 ILE B 236      37.519  52.628-251.420  1.00 28.07           C  
ATOM   4370  N   ALA B 237      38.635  47.170-252.350  1.00 28.07           N  
ATOM   4371  CA  ALA B 237      39.461  45.990-252.132  1.00 28.07           C  
ATOM   4372  C   ALA B 237      39.533  45.185-253.426  1.00 28.07           C  
ATOM   4373  O   ALA B 237      40.600  44.705-253.823  1.00 28.07           O  
ATOM   4374  CB  ALA B 237      38.876  45.139-251.018  1.00 28.07           C  
ATOM   4375  N   PHE B 238      38.393  45.053-254.092  1.00 28.07           N  
ATOM   4376  CA  PHE B 238      38.319  44.301-255.337  1.00 28.07           C  
ATOM   4377  C   PHE B 238      39.143  44.969-256.436  1.00 28.07           C  
ATOM   4378  O   PHE B 238      39.937  44.317-257.104  1.00 28.07           O  
ATOM   4379  CB  PHE B 238      36.862  44.188-255.791  1.00 28.07           C  
ATOM   4380  CG  PHE B 238      36.607  43.053-256.736  1.00 28.07           C  
ATOM   4381  CD1 PHE B 238      36.381  41.766-256.253  1.00 28.07           C  
ATOM   4382  CD2 PHE B 238      36.577  43.266-258.112  1.00 28.07           C  
ATOM   4383  CE1 PHE B 238      36.123  40.705-257.132  1.00 28.07           C  
ATOM   4384  CE2 PHE B 238      36.321  42.210-258.997  1.00 28.07           C  
ATOM   4385  CZ  PHE B 238      36.093  40.932-258.506  1.00 28.07           C  
ATOM   4386  N   ALA B 239      38.955  46.271-256.619  1.00 28.07           N  
ATOM   4387  CA  ALA B 239      39.678  47.004-257.653  1.00 28.07           C  
ATOM   4388  C   ALA B 239      41.195  46.931-257.461  1.00 28.07           C  
ATOM   4389  O   ALA B 239      41.937  46.707-258.422  1.00 28.07           O  
ATOM   4390  CB  ALA B 239      39.219  48.465-257.683  1.00 28.07           C  
ATOM   4391  N   LYS B 240      41.653  47.119-256.226  1.00 28.07           N  
ATOM   4392  CA  LYS B 240      43.081  47.068-255.936  1.00 28.07           C  
ATOM   4393  C   LYS B 240      43.655  45.680-256.178  1.00 28.07           C  
ATOM   4394  O   LYS B 240      44.844  45.537-256.469  1.00 28.07           O  
ATOM   4395  CB  LYS B 240      43.359  47.493-254.489  1.00 28.07           C  
ATOM   4396  CG  LYS B 240      43.338  49.003-254.263  1.00 28.07           C  
ATOM   4397  CD  LYS B 240      43.772  49.357-252.851  1.00 28.07           C  
ATOM   4398  CE  LYS B 240      44.018  50.851-252.699  1.00 28.07           C  
ATOM   4399  NZ  LYS B 240      44.774  51.137-251.439  1.00 28.07           N  
ATOM   4400  N   LEU B 241      42.813  44.659-256.079  1.00 28.07           N  
ATOM   4401  CA  LEU B 241      43.275  43.293-256.281  1.00 28.07           C  
ATOM   4402  C   LEU B 241      43.292  42.858-257.749  1.00 28.07           C  
ATOM   4403  O   LEU B 241      44.344  42.529-258.285  1.00 28.07           O  
ATOM   4404  CB  LEU B 241      42.412  42.324-255.459  1.00 28.07           C  
ATOM   4405  CG  LEU B 241      42.926  40.901-255.202  1.00 28.07           C
[truncated: 140,536 more chars]
